# Supplementary material for: Does local government tax competition promote industrial transformation and upgrading?
Source: PLoS One. 2025 Dec 19;20(12):e0335886. doi: 10.1371/journal.pone.0335886 (PMC12716791; doi:10.1371/journal.pone.0335886)
Supplement: S1 File — (XLSX) [file pone.0335886.s001.xlsx]

## Sheet: Sheet1
pro	id	year	Score	TAX	RGDP	FC	Road	Edu	PD	Open	inno	GAP	IA	TaxS
1	1	2011	0.0536756	0.655926	10.5946	0.597837	2.83732	0.010026	0.062928	0.224146	448	2.62516	0.005351	0.271823
1	2	2011	0.0474929	1.11954	11.1784	0.693147	2.28136	0.008745	0.054711	0.128919	158	2.30285	0.00648	0.263547
1	3	2011	0.0608755	0.699182	10.4827	0.673992	3.04975	0.010602	0.037143	0.26249	154	2.65472	0.00383	0.272624
1	4	2011	0.0377376	0.57607	10.3179	0.723919	3.06292	0.008284	0.081243	0.089093	127	2.62313	0.004844	0.253623
1	5	2011	0.0605638	0.57607	9.90484	1.09042	2.99523	0.008194	0.05927	0.0986197	57	2.8538	0.002895	0.253604
1	6	2011	0.0586173	0.655926	9.98948	0.931558	2.88256	0.007684	0.05232	0.193745	230	2.54087	0.003661	0.258378
1	7	2011	0.0527977	0.606605	10.1523	1.01939	2.66792	0.007889	0.012676	0.0180431	15	3.37886	0.001004	0.219253
1	8	2011	0.028637	0.686901	10.3642	0.982933	2.47906	0.007995	0.009465	0.0110122	23	3.37143	0.000643	0.299142
1	9	2011	0.0472957	0.655926	10.4927	0.77319	2.85186	0.008314	0.052289	0.0536604	60	2.80963	0.003457	0.207923
1	10	2011	0.0470713	0.671564	10.5125	0.496437	2.37584	0.010107	0.066094	0.212193	90	2.41606	0.006149	0.250284
1	11	2011	0.0337451	0.671564	9.96806	1.32395	2.61374	0.008646	0.049969	0.201455	36	3.08235	0.003051	0.274038
2	12	2011	0.0562113	1.28404	10.8055	0.34484	2.27213	0.014999	0.052318	0.264993	635	2.24002	0.012011	0.389511
2	13	2011	0.0532468	0.606605	10.1402	0.966954	2.49403	0.011215	0.022572	0.0330171	48	3.78603	0.003003	0.391813
2	14	2011	0.0542583	0.855241	10.5584	0.420849	2.13771	0.009635	0.028761	0.0407819	11	2.63334	0.0057	0.46789
2	15	2011	0.0396948	0.628431	10.503	0.587787	1.94876	0.01008	0.024057	0.0412787	68	2.80493	0.002835	0.552347
2	16	2011	0.0550547	0.585981	10.5766	0.482117	2.64759	0.009977	0.023075	0.081922	45	2.82326	0.003064	0.595258
2	17	2011	0.0205446	0.606605	10.8136	0.525955	2.16791	0.011807	0.016166	0.0105295	16	2.85411	0.001846	0.571492
2	18	2011	0.0557008	0.662478	10.2146	0.653472	2.33117	0.010325	0.019722	0.0169161	52	2.88665	0.002132	0.345087
2	19	2011	0.0474831	0.566173	9.89005	1.42673	1.63315	0.01067	0.036435	0.0796953	66	3.04851	0.002309	0.173668
2	20	2011	0.0427201	0.68948	9.79918	1.02959	1.51072	0.010748	0.012347	0.0223134	28	4.10251	0.000974	0.36214
2	21	2011	0.0525347	0.566173	10.1743	0.757204	1.79342	0.010534	0.021707	0.0452525	46	3.07308	0.001802	0.339573
2	22	2011	0.0307755	0.899533	10.3164	0.641854	2.30558	0.010798	0.018325	0.0532367	25	3.63008	0.001595	0.388598
3	23	2011	0.0568115	0.572847	11.2288	0.550046	2.60121	0.013474	0.013308	0.0600579	48	2.87677	0.00186	0.361477
3	24	2011	0.028693	0.606605	11.6296	0.446287	2.78501	0.010167	0.007986	0.0595108	70	2.94542	0.001391	0.41464
3	25	2011	0.040163	1.13382	11.4022	0.756646	2.62031	0.008774	0.030867	0.00050522	1	2.07204	0.001007	0.358696
3	26	2011	0.0203567	0.510921	10.3456	1.4749	1.91545	0.009522	0.005109	0.058634	24	2.65288	0.00034	0.437838
3	27	2011	0.0180867	0.368176	10.74	1.05323	2.4613	0.009722	0.005376	0.00415884	25	2.29324	0.000412	0.388987
3	28	2011	0.0367114	0.572847	12.0016	0.251314	4.22259	0.008752	0.001823	0.0123415	19	2.9146	0.000232	0.566956
3	29	2011	0.0158038	0.607163	10.7153	1.34852	2.3988	0.009661	0.001067	0.144706	348	2.24284	0.000136	0.453877
3	30	2011	0.0305684	0.572847	10.6717	1.25603	2.62539	0.007172	0.0029	0.0863337	6	1.72604	0.000223	0.511521
3	31	2011	0.0168293	0.572847	10.3811	2.09145	2.57185	0.006107	0.005299	0.00979809	2	3.20365	0.00024	0.224395
4	32	2011	0.0857549	0.510921	11.1934	0.031749	2.48407	0.009756	0.055677	0.115952	1234	2.01521	0.009307	0.414295
4	33	2011	0.0766288	0.849499	11.4219	0.116072	2.6174	0.009369	0.046806	0.614573	1031	1.70801	0.008732	0.45631
4	34	2011	0.0344141	1.16279	11.1306	0.090972	2.17589	0.007444	0.037985	0.127604	222	1.91073	0.005619	0.334188
4	35	2011	0.0379488	0.343717	10.8637	0.435318	2.20497	0.007678	0.019527	0.0578101	59	2.05797	0.002503	0.363363
4	36	2011	0.0453115	0.744268	11.0113	0.336472	2.11986	0.009593	0.01835	0.254964	21	2.07392	0.003142	0.419355
4	37	2011	0.0378626	0.744268	10.5144	0.470004	2.56418	0.007771	0.015767	0.281846	82	1.70667	0.001753	0.341993
4	38	2011	0.028336	0.849499	10.4853	0.470004	2.3466	0.00802	0.03117	0.151009	69	2.13518	0.002716	0.25547
4	39	2011	0.0371249	0.849499	10.8242	0.251314	2.06433	0.006904	0.044916	0.228692	48	1.95967	0.00508	0.268806
4	40	2011	0.0528599	0.510921	10.1841	0.952649	1.8453	0.010286	0.018468	0.0268769	16	1.96901	0.00189	0.311871
4	41	2011	0.0428185	0.769589	10.7913	0.182322	2.67553	0.00688	0.038213	0.0558027	33	1.97775	0.003723	0.376431
4	42	2011	0.0273596	0.849499	11.2846	0.241162	2.80093	0.008579	0.032235	0.0461618	22	2.12171	0.011661	0.223413
4	43	2011	0.0329541	0.343717	10.2628	0.435318	2.92531	0.007379	0.023492	0.0407	44	1.74771	0.00178	0.330207
4	44	2011	0.0465487	1.11954	10.1182	0.757785	1.62531	0.008696	0.027011	0.127729	48	2.55145	0.002133	0.217371
5	45	2011	0.0521568	0.368176	10.8714	0.583948	2.78563	0.007507	0.036972	0.279917	809	2.57213	0.004608	0.623701
5	46	2011	0.0376856	0.343717	10.8379	0.916291	1.96009	0.008201	0.015974	0.037158	84	2.45971	0.001416	0.458132
5	47	2011	0.0166989	0.343717	10.2707	1.28102	2.15176	0.007646	0.024229	0.0166935	26	2.39479	0.001483	0.316618
5	48	2011	0.0214457	0.446421	10.6175	1.2943	2.61667	0.010674	0.02384	0.0138056	5	2.48207	0.001767	0.462312
5	49	2011	0.0398087	0.343717	10.4491	1.06764	1.89762	0.001324	0.014479	0.0591069	68	2.44997	0.001345	0.406902
5	50	2011	0.0290884	0.446421	10.6292	1.29713	1.80336	0.008234	0.00735	0.0335583	16	2.52018	0.001098	0.431325
5	51	2011	0.0395436	0.359281	10.7525	1.0339	2.15292	0.008723	0.013852	0.00480127	17	2.53087	0.001036	0.230284
5	52	2011	0.0153604	0.359281	10.2173	1.58586	1.63315	0.008967	0.007867	0.0140257	9	3.23127	0.000755	0.287742
6	53	2011	0.0766059	0.368176	10.6628	0.624154	2.16677	0.008608	0.018717	0.0779071	1588	2.08483	0.002473	0.365657
6	54	2011	0.0382713	0.359281	9.89419	0.692072	1.82938	0.008532	0.013359	0.0623582	55	1.98123	0.001017	0.478673
6	55	2011	0.0232402	0.867659	10.1985	0.507401	1.8453	0.009211	0.008384	0.117453	12	1.45237	0.00122	0.378151
6	56	2011	0.0251756	0.67189	10.2672	1.07076	1.73166	0.010182	0.007422	0.0230492	2	1.6091	0.001783	0.420601
6	57	2011	0.0236237	0.67189	10.4108	1.11461	2.00013	0.007075	0.006516	0.167841	7	1.80485	0.000644	0.448052
6	58	2011	0.0527319	0.368176	11.8004	0.268264	3.16125	0.010751	0.013269	0.0443147	103	2.41935	0.002579	0.49892
6	59	2011	0.0220413	0.67189	9.80599	2.06295	2.27006	0.009688	0.003854	0.0978197	6	1.35353	0.001575	0.324759
6	60	2011	0.0202724	0.710179	10.1207	1.49231	1.83418	0.009614	0.00766	0.765582	17	1.5389	0.000849	0.553996
6	61	2011	0.0291939	0.67189	10.4106	0.801533	2.07944	0.007338	0.014895	0.00636576	3	1.99333	0.000297	0.390013
6	62	2011	0.0472283	1.05477	10.4245	0.96805	2.38509	0.008391	0.006537	2.12999	36	1.29621	0.00062	0.764228
6	63	2011	0.0367474	0.607163	9.80383	1.63553	2.10657	0.010103	0.002125	0.232506	4	1.70073	0.000442	0.576837
6	64	2011	0.0236399	0.359281	9.65612	1.55964	3.24727	0.008527	0.016687	0.068137	28	1.43801	0.000777	0.480507
7	65	2011	0.113323	1.04506	11.2419	0.045809	2.94233	0.014272	0.096608	0.602672	3266	2.3726	0.021149	0.579553
7	66	2011	0.0329255	0.647766	10.6312	8.66371	2.11021	0.008569	0.086745	0.114731	262	2.02381	0.00554	0.285022
7	67	2011	0.0666406	1.16049	11.2578	0.028171	2.64688	0.008595	0.082996	0.516464	724	1.99211	0.011464	0.515611
7	68	2011	0.053226	1.3094	10.9332	0.126752	2.65465	0.006547	0.095598	0.408313	495	2.1393	0.008248	0.475511
7	69	2011	0.0344624	0.66894	10.4683	7.36137	2.86391	0.008902	0.06634	0.315956	135	2.19149	0.004617	0.29673
7	70	2011	0.0475291	1.07352	10.4683	0.405465	2.13771	0.00816	0.053936	0.109073	218	2.14112	0.004055	0.233718
7	71	2011	0.0358695	1.07352	10.5512	0.417735	2.27213	0.007197	0.048356	0.122239	161	1.84702	0.00311	0.321587
7	72	2011	0.0690177	1.16049	10.9844	0.167054	2.20387	0.007717	0.0698	0.248991	274	2.03575	0.006389	0.410576
7	73	2011	0.0510017	1.07352	11.2116	0.105361	2.91506	0.008729	0.070668	0.281471	580	2.07696	0.010208	0.412076
7	74	2011	0.0607174	1.07352	10.8666	0.167054	2.99623	0.007667	0.087631	0.295638	256	2.13625	0.006808	0.46049
7	75	2011	0.0339908	0.858792	10.2342	0.606136	2.08815	0.008154	0.06488	0.101241	50	1.79434	0.002692	0.390657
7	76	2011	0.0919401	1.3094	11.5847	4.12713	3.19253	0.009362	0.101137	0.680255	1734	1.92469	0.018794	0.60796
8	77	2011	0.151381	1.02006	11.2957	-0.05196	2.40964	0.011132	0.04192	0.588648	4255	2.12752	0.01595	0.53084
8	78	2011	0.0974049	1.24418	11.2838	0.127833	2.54318	0.008902	0.05872	1.04661	1747	2.07779	0.017502	0.54033
8	79	2011	0.0753644	0.985932	10.672	0.315081	2.73307	0.008745	0.067738	0.407566	612	2.39742	0.009373	0.474286
8	80	2011	0.0693819	1.46759	10.9896	0.04256	2.52813	0.008209	0.087625	0.687235	360	1.88663	0.020192	0.468613
8	81	2011	0.0936994	1.42621	10.8681	0.223144	2.88088	0.007645	0.044852	0.368052	348	1.9093	0.007119	0.444715
8	82	2011	0.0793737	1.25852	11.2361	0.040822	2.97859	0.007908	0.053296	0.649466	510	2.09779	0.015162	0.442824
8	83	2011	0.0600458	1.02006	10.7303	0.233615	2.718	0.008113	0.042869	0.431844	345	2.50307	0.005273	0.449993
8	84	2011	0.0638878	1.10833	10.5053	0.814483	2.2628	0.00652	0.028554	0.188717	94	2.58433	0.001771	0.392487
8	85	2011	0.074351	1.92936	11.2868	0.673549	2.21047	0.007877	0.067354	1.10863	63	1.83622	0.001822	0.351519
8	86	2011	0.067137	1.24418	10.7366	0.300105	2.79972	0.007233	0.062352	0.47383	498	2.32606	0.009171	0.52497
8	87	2011	0.0446127	0.985932	10.5376	0.961253	2.66723	0.007543	0.014529	0.171944	75	2.99539	0.00106	0.412844
9	88	2011	0.0506034	0.752464	10.7906	0.323787	3.06152	0.011059	0.061779	0.218612	732	2.85665	0.00854	0.248645
9	89	2011	0.0637979	0.975351	10.6712	0.538997	3.16082	0.008776	0.064355	0.154432	513	2.49744	0.005475	0.248962
9	90	2011	0.0317836	0.858792	10.1094	0.824884	2.6362	0.007672	0.0614	0.0637445	153	2.74271	0.003414	0.162267
9	91	2011	0.0306965	1.10875	10.3222	0.43245	1.77326	0.009026	0.095062	0.0217357	46	2.68124	0.006735	0.213166
9	92	2011	0.0294544	1.2926	10.859	0.43031	2.80033	0.00894	0.056559	0.23687	104	2.87522	0.004732	0.165976
9	93	2011	0.126194	0.799802	10.175	0.829779	2.18267	0.008872	0.080927	0.0234517	36	2.83162	0.007961	0.27331
9	94	2011	0.0493304	0.752464	11.2861	0.44334	2.36274	0.009686	0.066622	0.460462	21	2.54905	0.010125	0.186073
9	95	2011	0.0314935	0.834546	10.0386	1.06497	2.584	0.007887	0.040387	0.0455953	36	3.05169	0.001731	0.171888
9	96	2011	0.0503473	0.877355	10.1496	0.74895	2.66792	0.007705	0.015102	0.0787243	38	2.34771	0.000994	0.156339
9	97	2011	0.0392128	1.04506	9.98202	0.890807	2.974	0.007374	0.03349	0.08593	40	2.55351	0.00139	0.188988
9	98	2011	0.0360177	0.523011	9.32385	1.37305	1.81319	0.006428	0.104925	0.0489612	65	3.27176	0.003121	0.155016
9	99	2011	0.044916	0.799802	9.61387	1.41258	1.69194	0.007357	0.066323	0.0177951	20	3.07045	0.002461	0.135021
9	100	2011	0.0376513	0.645095	9.58782	1.30834	1.71019	0.006726	0.039475	0.049215	22	3.06043	0.004005	0.18873
9	101	2011	0.0432521	0.752464	10.179	-0.765216	2.35223	0.007952	0.019515	0.0446545	10	2.76969	0.000974	0.174355
9	102	2011	0.0342138	1.04506	10.1796	0.716853	2.12823	0.007063	0.022691	0.0957666	42	2.29411	0.004144	0.173913
10	103	2011	0.0716652	0.909522	10.8619	0.117783	2.43449	0.010701	0.049702	0.600261	800	2.57742	0.009802	0.500716
10	104	2011	0.0989891	0.943482	11.1681	0.052644	2.88815	0.014942	0.117775	1.78471	565	2.81397	0.070248	0.555066
10	105	2011	0.0674071	0.943482	10.5381	0.400424	1.28371	0.009689	0.079037	0.285661	20	2.40933	0.008235	0.479034
10	106	2011	0.0300454	0.943482	10.7868	0.620256	2.4647	0.009897	0.011836	0.0945718	30	2.53236	0.00103	0.356266
10	107	2011	0.0703753	0.909522	10.8637	0.223144	2.79789	0.009771	0.062597	0.258085	247	2.71346	0.015792	0.550202
10	108	2011	0.0292185	0.610997	10.5089	0.492476	2.65113	0.008745	0.037204	0.354795	56	2.31562	0.003427	0.437134
10	109	2011	0.0396894	0.956992	10.4275	0.902217	1.56235	0.009123	0.037204	0.106361	38	2.51049	0.000953	0.368956
10	110	2011	0.0427957	0.943482	10.7904	0.50746	2.12585	0.009298	0.011913	0.124863	49	2.56072	0.001808	0.533199
10	111	2011	0.0446922	1.10833	10.4023	0.705877	1.86563	0.008614	0.025667	0.114365	31	2.4902	0.001314	0.358037
11	112	2011	0.047557	1.16936	10.8785	0.456758	2.46725	0.013687	0.068218	0.189163	343	2.44472	0.012352	0.314781
11	113	2011	0.0388681	1.26713	10.4751	0.658917	2.79972	0.00937	0.031315	0.145314	36	2.47056	0.003659	0.306341
11	114	2011	0.0385877	0.35918	10.1835	0.832909	3.05211	0.008787	0.026692	0.194516	24	2.64291	0.001991	0.332363
11	115	2011	0.0432974	1.34348	11.1295	0.364881	2.40062	0.008322	0.037565	0.291667	18	2.23749	0.000543	0.373887
11	116	2011	0.0371171	1.10833	10.541	0.920713	2.57108	0.001319	0.03343	0.650504	18	2.29805	0.072516	0.20692
11	117	2011	0.0341498	0.579252	9.67376	0.562223	2.32923	0.061052	0.023319	0.141293	28	3.42827	0.001143	0.32504
11	118	2011	0.040247	0.579252	9.73092	1.03609	2.42126	0.004308	0.019768	0.168663	17	2.80469	0.000865	0.248527
11	119	2011	0.0330282	0.35918	9.8946	0.956966	1.81808	0.008879	0.030363	0.0686124	54	2.35367	0.099176	0.283024
11	120	2011	0.035999	0.956992	9.84729	0.868124	2.11021	0.006835	0.021891	0.083413	33	2.35896	0.00127	0.179795
11	121	2011	0.0303512	0.877355	9.72991	0.862342	2.93332	0.01508	0.032917	0.154334	32	2.88523	0.001367	0.219691
11	122	2011	0.0507116	0.608533	10.4731	0.631676	2.00418	0.008681	0.049772	0.0724208	25	2.16864	0.0027	0.138641
12	123	2011	0.101427	0.57607	11.0715	0.192372	2.90142	0.012612	0.074189	0.152653	1473	2.77488	0.016275	0.36583
12	124	2011	0.0586941	0.7795	11.2327	0.146603	3.17136	0.010438	0.069809	0.695741	1070	2.30938	0.011385	0.458231
12	125	2011	0.0706644	0.537296	11.1869	0.223144	2.48823	0.009906	0.07128	0.178303	385	2.29408	0.01207	0.421632
12	126	2011	0.0460617	0.66894	10.6394	0.470004	2.14124	0.008694	0.086386	0.0441501	84	2.40479	0.008343	0.37747
12	127	2011	0.0589134	0.65402	11.7815	0.251314	3.12413	0.011968	0.023391	0.246591	181	2.72748	0.005795	0.27927
12	128	2011	0.0666087	0.824543	11.1617	0.312375	2.92101	0.009312	0.047415	0.596919	383	2.26545	0.007709	0.429186
12	129	2011	0.0512966	0.537296	10.567	0.364643	2.87751	0.009649	0.054365	0.25691	287	2.16236	0.004257	0.304193
12	130	2011	0.0502482	0.586237	10.4837	0.356675	3.19253	0.008067	0.074147	0.128102	198	2.57185	0.006265	0.524278
12	131	2011	0.0413021	0.57607	10.6418	0.405465	2.27213	0.008414	0.072083	0.0510533	176	2.52808	0.008469	0.325346
12	132	2011	0.0502709	0.7795	11.2294	0.356675	3.32504	0.008839	0.043788	0.51779	276	2.05043	0.009758	0.295376
12	133	2011	0.0408517	0.66894	10.6737	0.560648	2.33795	0.008441	0.054045	1.1085	41	2.29534	0.004005	0.347345
12	134	2011	0.0559403	0.586237	10.7575	0.411905	2.37769	0.009941	0.056523	0.178303	385	2.29408	0.007587	0.37747
12	135	2011	0.047054	0.586237	10.222	0.693147	2.75748	0.009172	0.062879	0.159242	274	3.0222	0.003671	0.246409
12	136	2011	0.0478448	0.57607	10.4604	0.638413	2.90799	0.008665	0.055618	0.0888007	103	2.36778	0.003716	0.326288
12	137	2011	0.0621316	0.586237	10.4033	0.565603	2.73372	0.008265	0.069427	0.190269	306	2.66955	0.004404	0.304614
12	138	2011	0.0497344	0.537296	10.7857	0.430783	2.99723	0.008883	0.039654	0.237771	101	2.57777	0.004336	0.249326
12	139	2011	0.0444573	0.670747	9.83874	0.737599	2.31649	0.00826	0.07897	0.113699	148	2.33994	0.00326	0.328881
13	140	2011	0.0728305	0.618104	10.9483	0.131028	1.84845	0.012851	0.135657	0.207461	828	1.95584	0.018353	0.426685
13	141	2011	0.0354435	0.523011	10.042	1.04885	2.62973	0.008525	0.084323	0.0180705	68	2.39649	0.006069	0.241277
13	142	2011	0.0473896	0.558548	10.6261	0.510826	2.36462	0.008637	0.046782	0.0497764	438	2.95558	0.003935	0.428425
13	143	2011	0.0467005	0.558548	10.3165	0.635945	2.25129	0.008477	0.06944	0.0186666	103	2.7893	0.006309	0.240899
13	144	2011	0.0313493	0.662478	10.2683	0.787382	2.1506	0.008068	0.079705	0.0807343	105	2.46322	0.006823	0.297354
13	145	2011	0.0382991	0.628431	10.3661	0.974625	2.35991	0.00884	0.075192	0.0201526	20	2.0862	0.008515	0.301807
13	146	2011	0.0355043	0.628431	10.1734	0.790415	2.31154	0.008979	0.074255	0.0712102	107	2.38821	0.005351	0.400587
13	147	2011	0.0320727	0.585981	10.6167	0.630714	2.61885	0.009173	0.090874	0.113879	112	2.02258	0.009278	0.345554
13	148	2011	0.0475251	0.57607	10.1293	1.12353	2.10535	0.008992	0.097661	0.0434156	87	2.83262	0.007625	0.221072
13	149	2011	0.041517	0.523011	10.5166	0.704324	2.58701	0.008767	0.098891	0.0684986	72	2.02323	0.006558	0.368487
13	150	2011	0.0704076	0.523011	10.2917	0.954223	1.6864	0.008321	0.105606	0.0383738	24	2.2074	0.006066	0.383531
13	151	2011	0.0270203	0.500245	10.7375	0.733881	2.27006	0.009406	0.021496	0.0123982	34	2.4624	0.002553	0.338454
13	152	2011	0.0265799	0.500245	9.97999	1.26955	1.78675	0.007614	0.045302	0.0421906	143	2.55151	0.003183	0.236364
13	153	2011	0.0543107	0.523011	9.78577	1.40482	1.39624	0.009771	0.086588	0.00958036	34	2.86518	0.0033	0.194534
13	154	2011	0.0479134	0.558548	9.93319	1.60191	1.70111	0.009158	0.046512	0.0337812	22	2.48188	0.002332	0.217698
13	155	2011	0.0252007	0.618104	9.66358	1.59449	2.36556	0.007806	0.103563	0.0209216	37	2.67676	0.003853	0.210558
13	156	2011	0.0412236	0.523011	9.764	1.49484	2.34084	0.00807	0.059144	0.014235	54	2.7214	0.00297	0.242063
14	157	2011	0.106788	0.737842	11.1319	0.139113	2.70805	0.013267	0.09739	0.21842	2458	2.41879	0.022342	0.458257
14	158	2011	0.0498493	0.737842	10.5473	0.881514	2.86448	0.008704	0.056725	0.15411	53	2.62109	0.006908	0.324017
14	159	2011	0.0402741	0.500245	10.1436	1.04675	2.66792	0.008766	0.014711	0.0216894	21	3.50445	0.002018	0.476613
14	160	2011	0.0510637	0.367682	10.8719	0.780159	2.4664	0.0069	0.018917	0.0690504	150	2.33182	0.003113	0.40108
14	161	2011	0.060818	0.834546	10.7527	0.767549	2.12465	0.009262	0.068651	0.0448967	13	2.15046	0.011913	0.202224
14	162	2011	0.0299006	0.570988	10.3971	1.19411	2.31747	0.007127	0.024339	0.036725	23	1.8824	0.003024	0.316517
14	163	2011	0.0374128	0.570988	9.89747	0.757416	1.82938	0.007776	0.059361	0.034176	49	2.26035	0.007338	0.279613
14	164	2011	0.0508505	0.35918	9.814	1.50673	2.10413	0.00665	0.04703	0.0606909	62	2.15462	0.002447	0.284014
14	165	2011	0.052812	0.645095	9.73554	1.44997	3.06433	0.00729	0.042748	0.0212259	28	2.7089	0.002095	0.229568
14	166	2011	0.0549581	0.35918	10.1829	1.21628	2.07694	0.00759	0.029941	0.0291632	20	2.25789	0.002076	0.238854
14	167	2011	0.0449654	0.558548	10.0822	1.44373	1.64866	0.006741	0.02692	0.118663	12	2.28356	0.001259	0.242637
15	168	2011	0.0881269	0.35918	11.2839	0.190044	2.66375	0.010992	0.05557	0.0860817	1665	1.97381	0.010317	0.356987
15	169	2011	0.0572921	0.493985	10.6074	0.546544	2.91235	0.007433	0.034794	0.076945	218	2.42635	0.003615	0.260718
15	170	2011	0.154961	0.493985	10.6153	0.697956	2.60121	0.008378	0.057994	0.142334	149	2.16944	0.006059	0.247975
15	171	2011	0.125359	0.483782	10.0954	0.955512	3.4151	0.007783	0.052066	0.046825	56	2.1004	0.003618	0.238647
15	172	2011	0.0293165	0.483782	9.45697	1.58537	2.50553	0.006859	0.038287	0.0279482	23	3.10633	0.001683	0.244597
15	173	2011	0.0525236	0.367682	10.4524	1.04811	2.25024	0.008468	0.037726	0.0401036	63	2.78359	0.003239	0.189609
15	174	2011	0.0685547	0.35918	10.3623	0.851457	1.98787	0.006932	0.033088	0.0127383	73	2.6365	0.00195	0.203224
15	175	2011	0.0475541	0.367682	9.90758	1.31621	1.96991	0.006944	0.0177	0.00596965	13	3.44442	0.000245	0.218324
15	176	2011	0.0545598	0.35918	9.92799	1.41801	1.79509	0.0077	0.038859	0.0356713	46	2.55839	0.00227	0.234912
15	177	2011	0.0371427	0.483782	10.2855	0.839635	2.34756	0.007834	0.02567	0.0740444	28	2.826	0.001588	0.219822
15	178	2011	0.0543612	0.493985	9.80742	1.37147	1.66959	0.008511	0.028128	0.0130885	34	2.86455	0.001469	0.235518
15	179	2011	0.030684	0.367682	9.78785	1.33134	2.32043	0.007633	0.01859	0.00414353	18	3.22915	0.000995	0.222222
15	180	2011	0.0492087	0.493985	10.0151	1.18962	2.54318	0.00793	0.053691	0.170591	25	4.27537	0.003541	0.1681
16	181	2011	0.12947	0.656093	11.4885	0.202524	2.70605	0.015783	0.109575	0.603944	2908	2.32407	0.041733	0.476246
16	182	2011	0.0477294	0.579252	10.2667	0.880226	1.8916	0.008781	0.017855	0.140697	32	2.7247	0.00174	0.204686
16	183	2011	0.594257	0.876879	11.6121	0.207639	3.52312	0.021887	0.134488	2.32457	11507	2.3159	0.014198	0.692051
16	184	2011	0.0500963	0.849761	11.4053	0.305382	3.46511	0.015403	0.061958	2.37354	293	3.125	0.038594	0.42035
16	185	2011	0.088794	0.461288	10.0688	0.56115	1.56444	0.008579	0.256512	0.444929	141	2.21386	0.01618	0.345787
16	186	2011	0.106475	0.648954	11.4208	0.137201	2.14242	0.011141	0.098683	0.597729	910	2.21599	0.015977	0.400088
16	187	2011	0.0819782	0.563071	11.4208	0.348307	2.64688	0.008654	0.041426	0.624128	214	2.39336	0.005773	0.293807
16	188	2011	0.0249495	0.348152	10.6229	0.864627	2.33408	0.009052	0.059889	0.167295	100	2.12959	0.003217	0.235267
16	189	2011	0.0356745	0.52222	10.0926	0.883731	1.31641	0.009327	0.066443	0.034157	18	1.96788	0.003081	0.163125
16	190	2011	0.0553487	0.656093	10.3026	0.550879	2.92477	0.009012	0.027606	0.278573	54	2.11227	0.002017	0.252227
16	191	2011	0.0534076	0.418255	10.4235	1.16292	2.5549	0.007391	0.030242	1.19769	101	2.43271	0.007472	0.260764
16	192	2011	0.0495686	0.461288	10.7217	0.821233	1.54969	0.008071	0.065866	0.293777	5	2.13168	0.00299	0.232082
16	193	2011	0.0386792	0.418255	9.83532	1.25473	2.54081	0.008797	0.023449	0.311452	5	2.18845	0.001572	0.285178
16	194	2011	0.0277559	0.348152	10.3574	0.841168	2.06433	0.008406	0.035776	0.181096	8	2.13322	0.002372	0.276171
16	195	2011	0.034919	0.483782	10.202	0.640725	2.16905	0.008433	0.021881	0.292356	18	2.37889	0.00146	0.293483
16	196	2011	0.0876372	1.03129	10.959	0.121361	3.77942	0.020488	0.07511	1.84437	720	1.72984	0.01011	0.322275
16	197	2011	0.138786	0.656093	10.0928	0.054067	2.47822	0.014228	0.083739	1.00709	337	1.61215	0.017528	0.327158
16	198	2011	0.0745116	0.461288	9.94175	0.845249	2.45959	0.008285	0.083528	0.417244	38	2.01156	0.004243	0.307692
16	199	2011	0.0388667	0.418255	9.91848	0.951279	1.77834	0.008031	0.127095	0.222556	42	2.4137	0.004377	0.308276
16	200	2011	0.0516919	0.348152	10.3473	0.95175	1.08181	0.008462	0.036781	0.186452	13	1.97496	0.002224	0.292857
17	201	2011	0.0425451	0.483782	10.0769	1.04674	2.29354	0.008022	0.018764	0.0465374	185	3.1434	0.001232	0.456522
17	202	2011	0.0419492	0.50914	10.4669	0.456758	2.49155	0.009368	0.032177	0.0733201	208	3.09149	0.003506	0.523652
17	203	2011	0.042978	0.589943	10.6414	0.699226	2.63189	0.00835	0.020132	0.113814	93	3.4286	0.002319	0.483227
17	204	2011	0.0492516	0.52222	10.3767	5.52146	2.51447	0.008485	0.050315	0.221954	21	2.98544	0.0043	0.361702
17	205	2011	0.0509071	0.569347	10.7667	5.49717	2.34469	0.008569	0.014688	0.64091	3	3.03301	0.001567	0.311522
17	206	2011	0.0390853	0.50914	10.04	1.33312	1.76302	0.00701	0.036076	0.29787	6	3.12113	0.001402	0.286241
17	207	2011	0.0515135	0.52222	9.63201	4.63473	1.34286	0.007358	0.049773	0.027878	7	2.71967	0.001471	0.304167
17	208	2011	0.0281358	0.348152	9.63201	6.51767	2.10779	0.007537	0.053345	0.0401843	26	3.12498	0.002288	0.457064
17	209	2011	0.0270937	0.738132	9.82558	4.75359	2.43799	0.007197	0.010643	0.0417104	8	3.4448	0.000515	0.318182
17	210	2011	0.0161838	0.615514	9.62516	4.21951	1.68825	0.007727	0.012775	0.0991781	8	3.99417	0.000569	0.396396
17	211	2011	0.0423453	0.50914	10.0456	4.63473	0.832909	0.007397	0.019516	0.0173901	11	3.32802	0.000911	0.333333
17	212	2011	0.0332848	0.691019	10.1088	1.1963	1.62728	0.007189	0.014182	0.666524	1	3.14433	0.000831	0.499248
18	213	2011	0.0662344	0.531967	10.482	0.489662	2.61227	0.013639	0.070451	0.34674	192	2.74371	0.019024	0.519201
18	214	2011	0.0558485	1.19712	10.7237	0.358228	1.89612	0.013639	0.030313	0.0460082	5	2.70008	0.003975	0.304013
19	215	2011	0.108854	0.480403	10.7946	0.23484	2.51204	0.010247	0.095972	0.352243	2210	2.32926	0.016411	0.524468
19	216	2011	0.0539318	0.397792	10.2785	1.32843	1.80336	0.005527	0.074819	0.0584831	52	2.4244	0.003967	0.265659
19	217	2011	0.0573764	0.816158	10.8787	0.616362	2.18042	0.009668	0.015017	0.0265951	139	2.58752	0.002669	0.389432
19	218	2011	0.0484788	0.397792	9.96829	0.955204	1.84055	0.006308	0.041136	0.0108919	21	2.74758	0.002166	0.653846
19	219	2011	0.0525925	0.480403	10.3597	0.80459	2.18717	0.006601	0.066063	0.165111	96	2.47363	0.004531	0.33794
19	220	2011	0.062906	0.555029	10.1564	1.16283	2.49072	0.007451	0.026784	0.100558	230	2.50564	0.001787	0.253762
19	221	2011	0.0549829	0.599788	9.69431	1.81638	1.44692	0.008043	0.019073	0.0475487	15	2.98979	0.000877	0.178409
19	222	2011	0.167895	0.455089	9.82704	1.52182	1.50408	0.006648	0.07187	0.0424967	22	2.46523	0.003141	0.231754
19	223	2011	0.0442053	0.458923	10.0459	1.55643	0.802002	0.006398	0.079127	0.0194169	14	2.50105	0.003942	0.357962
19	224	2011	0.0437599	0.458923	10.252	0.843905	1.8563	0.006769	0.027633	0.0561823	42	2.6062	0.002215	0.403769
19	225	2011	0.0430756	0.455089	9.70418	1.25954	1.73342	0.007131	0.060599	0.0205751	24	2.53521	0.002101	0.337838
19	226	2011	0.0474035	0.397792	10.0342	1.67025	1.79342	0.006434	0.048817	0.0130233	30	2.37166	0.002224	0.402321
19	227	2011	0.0690803	0.458923	10.1033	0.98484	1.22671	0.006949	0.04091	0.0480802	44	2.61882	0.002735	0.730245
19	228	2011	0.0443975	0.555029	9.93169	1.54334	0.875469	0.005957	0.073849	0.043674	5	2.64133	0.001833	0.452229
19	229	2011	0.0436766	0.455089	9.82412	1.58099	1.45629	0.007056	0.041661	0.00972621	7	2.38484	0.001555	0.389894
19	230	2011	0.0336925	0.700891	10.0496	1.31966	1.8516	0.009629	0.010352	0.00601552	26	2.76376	0.000637	0.321311
19	231	2011	0.0382623	0.6311	9.25273	2.39666	0.527199	0.006194	0.031653	0.0110559	5	3.13028	0.001397	0.328736
19	232	2011	0.0355459	0.397792	10.0402	1.3871	1.31909	0.00538	0.063283	0.00671949	37	2.65749	0.002074	0.309152
20	233	2011	0.0472544	1.03574	10.3645	0.387765	1.79509	0.01176	0.046816	0.176025	417	2.63108	0.009525	0.459166
20	234	2011	0.0244709	1.2335	9.97683	0.750275	1.86097	0.008188	0.03242	0.0866823	11	3.68966	0.002237	0.405018
20	235	2011	0.0401375	0.998134	9.81629	1.12251	1.4816	0.008355	0.025094	0.0145675	64	3.34087	0.00107	0.330742
20	236	2011	0.030002	1.258	9.43092	1.32771	1.20597	0.008341	0.030459	0.0338723	39	3.73254	0.001558	0.25448
21	237	2011	0.0624548	1.22528	10.567	0.318454	2.47906	0.011857	0.025892	0.308838	698	3.14474	0.005208	0.175256
21	238	2011	0.0347541	0.815828	9.93246	0.912813	2.38509	0.009053	0.021875	0.0092884	16	3.65601	0.001162	0.11937
21	239	2011	0.0255261	1.89706	10.543	0.59454	2.29253	0.009462	0.015165	0.0295474	100	2.80033	0.001269	0.204042
21	240	2011	0.0389725	1.89706	9.44975	1.36127	1.19695	0.008749	0.012945	0.0381645	11	3.65578	0.000812	0.121864
21	241	2011	0.0382947	0.91284	9.09122	1.70884	1.43746	0.00851	0.025568	0.00083334	3	4.27231	0.000938	0.107166
22	242	2011	0.0870993	0.500245	10.7254	0.426084	2.26903	0.013094	0.078337	0.214659	2449	2.65437	0.015269	0.259894
22	243	2011	0.0333436	0.566173	10.2412	1.22535	1.7984	0.01019	0.022014	0.00325269	1	3.08952	0.002617	0.178182
22	244	2011	0.0298891	0.647481	10.3602	1.13478	2.1883	0.00932	0.021151	0.0508969	91	3.52319	0.001739	0.201031
22	245	2011	0.0496064	0.534222	10.231	1.17702	2.29253	0.010917	0.051597	0.0246102	232	3.47196	0.003912	0.240588
22	246	2011	0.040763	0.500245	9.87426	1.50741	2.46555	0.009515	0.042994	0.0114957	48	3.36887	0.002998	0.160579
22	247	2011	0.0258911	0.566173	10.8358	0.606136	1.41342	0.011389	0.006291	0.00220344	12	3.22742	0.000649	0.263894
22	248	2011	0.0301573	0.534222	9.84966	1.91586	1.53471	0.008193	0.014032	0.00471856	28	3.22147	0.000942	0.113533
22	249	2011	0.0443181	0.732819	11.1325	0.575364	2.15987	0.010334	0.008506	0.00293742	7	3.17807	0.000617	0.379937
22	250	2011	0.0275665	0.500245	9.64711	2.01452	1.53471	0.008791	0.012962	0.00295869	8	3.46676	0.000591	0.117347
22	251	2011	0.0303046	0.558548	9.64924	1.89747	1.19996	0.009125	0.012848	0.0654741	4	3.78195	0.000719	0.17094
23	252	2011	0.0590634	0.626024	10.534	0.732931	2.33892	0.013186	0.024705	0.0891472	403	3.03751	0.004002	0.277243
23	253	2011	0.0498873	0.421174	11.5259	0.421516	2.87864	0.009329	0.006627	0.258679	3	2.03472	0.001952	0.228745
23	254	2011	0.0399807	0.626024	9.93596	1.59567	2.44928	0.012626	0.00848	0.164384	12	4.18568	0.000728	0.283607
23	255	2011	0.0287881	0.534222	9.29936	1.94261	1.51732	0.009778	0.02566	0.0472959	29	3.99602	0.001362	0.117647
23	256	2011	0.0252448	0.626052	9.61627	2.2571	1.14103	0.010875	0.005778	0.013677	5	2.55363	0.000315	0.17233
23	257	2011	0.0264842	0.421174	9.96913	1.98621	1.86563	0.009997	0.003123	0.00461832	16	1.91743	0.000265	0.196507
23	258	2011	0.0359116	0.534222	9.49702	1.83203	2.00553	0.009953	0.020861	0.00319073	5	3.72941	0.001267	0.143817
23	259	2011	0.0547661	0.696746	10.688	1.51946	2.3618	0.010036	0.000511	0.00172299	7	2.11633	5.3e-05	0.214936
23	260	2011	0.0481977	0.650136	9.92847	1.14975	2.12106	0.010232	0.00966	0.00195792	6	3.91617	0.000356	0.101215
24	261	2011	0.0260375	0.831469	10.4557	1.19849	1.89311	0.010557	0.029067	0.0683531	69	2.388	0.004385	0.272955
25	262	2011	0.0448872	1.13382	10.7988	0.439847	2.83262	0.011598	0.017976	0.0899744	72	2.71612	0.004958	0.217191
25	263	2011	0.0362027	1.04457	10.8273	0.902071	2.68989	0.009901	0.016801	0.105976	19	2.57069	0.001629	0.169707
25	264	2011	0.0438093	0.732819	9.95736	1.61332	2.40424	0.009367	0.006754	0.0305509	5	3.22757	0.000331	0.120141
26	265	2011	0.0431966	1.10372	10.8714	0.04256	2.18042	0.01268	0.018085	0.327867	185	1.9023	0.004282	0.384368
26	266	2011	0.0485414	2.2011	11.7684	0.216798	3.10906	0.01064	0.00489	0.0377754	12	2.03472	0.001727	0.252847
27	267	2011	0.470151	0.68948	11.3103	-0.076483	2.02706	0.012572	0.07787	1.46388	15186	2.39429	0.041795	0.730644
28	268	2011	0.150506	0.671564	11.3529	-0.210652	2.55359	0.010872	0.084731	0.582621	2390	2.25445	0.02281	0.475454
29	269	2011	0.412769	1.35132	11.3213	-0.132274	1.99622	0.00949	0.223874	1.41197	8664	2.3159	0.078442	0.717328
30	270	2011	0.153388	0.397792	10.4487	-0.546342	1.81469	0.007751	0.040201	0.185719	1782	3.125	0.003546	0.352384
1	1	2012	0.0839354	0.69693	10.6817	0.532804	2.85302	0.010006	0.063436	0.181642	629	2.56177	0.005723	0.267319
1	2	2012	0.0386678	1.16835	11.2469	0.490623	2.23538	0.008621	0.05506	0.112887	213	2.27687	0.006733	0.221684
1	3	2012	0.0703875	0.699109	10.5402	0.597837	3.06619	0.010957	0.037326	0.244438	192	2.65761	0.004294	0.230018
1	4	2012	0.0663993	0.578331	10.3936	0.747214	3.09104	0.008224	0.082309	0.0776986	175	2.57369	0.005346	0.214136
1	5	2012	0.0474048	0.578331	9.96932	1.07164	2.88703	0.00795	0.060142	0.0721715	61	2.82366	0.003611	0.211656
1	6	2012	0.083062	0.690231	10.088	0.864997	2.90581	0.007569	0.052833	0.141255	282	2.47505	0.004833	0.231673
1	7	2012	0.0503101	0.69693	10.2449	0.897942	2.68785	0.007775	0.012703	0.0196316	25	3.31434	0.000865	0.221368
1	8	2012	0.0389106	0.699109	10.4279	1.06768	2.49403	0.007792	0.009531	0.00814041	46	3.37288	0.000668	0.292876
1	9	2012	0.0441351	0.696316	10.57	0.79493	2.86448	0.008118	0.052968	0.0523763	75	2.76883	0.003729	0.200848
1	10	2012	0.0610634	0.690231	10.6115	0.462624	2.3814	0.009904	0.067385	0.176747	127	2.38078	0.006597	0.254975
1	11	2012	0.0426225	0.690231	10.0476	1.14857	2.59749	0.008485	0.050067	0.202379	57	3.00049	0.003297	0.266851
2	12	2012	0.0660987	1.35341	10.9049	0.241162	2.32435	0.015178	0.052435	0.23143	791	2.21419	0.014834	0.371419
2	13	2012	0.0539665	0.69693	10.2333	0.861197	2.54945	0.010792	0.022606	0.0341553	40	3.78669	0.003146	0.380449
2	14	2012	0.0302697	0.886656	10.6851	0.442642	2.1506	0.009133	0.028906	0.0255352	25	2.50017	0.006039	0.502473
2	15	2012	0.03063	0.579394	10.5846	0.430783	2.06433	0.009915	0.024185	0.0545866	105	2.74337	0.002843	0.743809
2	16	2012	0.033467	0.52239	10.6978	0.449832	2.68239	0.01004	0.023155	0.0769712	38	2.77096	0.003066	0.724945
2	17	2012	0.0206226	0.872374	10.9717	0.507854	2.19722	0.011661	0.016254	0.0161003	24	2.88267	0.001843	0.564545
2	18	2012	0.0487476	0.635628	10.312	0.59552	2.54788	0.010222	0.019827	0.0316508	60	2.84836	0.002111	0.371867
2	19	2012	0.0535798	0.600407	9.9344	1.52035	1.84055	0.010413	0.036631	0.0628533	63	3.04444	0.002891	0.172093
2	20	2012	0.0385717	0.69693	9.90753	1.01603	2.06433	0.010618	0.012343	0.0221618	42	4.03248	0.001011	0.346506
2	21	2012	0.0485875	0.52239	10.2411	0.693147	1.8453	0.010826	0.020972	0.0426771	75	3.07375	0.001958	0.354912
2	22	2012	0.0528037	0.833879	10.3954	0.579818	2.32435	0.010273	0.018538	0.0296839	32	3.68502	0.002006	0.511742
3	23	2012	0.0384223	0.576617	11.3449	0.441833	2.77071	0.013673	0.013197	0.0436782	44	2.87351	0.001996	0.319851
3	24	2012	0.0402197	0.872374	11.7417	0.422857	2.81481	0.010226	0.008047	0.0413043	84	2.93214	0.001419	0.444799
3	25	2012	0.0378363	0.956521	11.5448	0.542298	2.62249	0.008818	0.031266	0.00548046	7	2.04739	0.005872	0.386612
3	26	2012	0.0184062	0.469666	10.5012	1.48752	2.3665	0.009355	0.005123	0.0314368	58	2.63851	0.000354	0.408355
3	27	2012	0.0295958	0.315589	10.8963	1.07011	2.42569	0.009842	0.005371	0.00387133	32	2.2148	0.000418	0.278794
3	28	2012	0.0588843	0.576617	12.1155	0.233615	4.34133	0.009619	0.001753	0.00729507	25	2.90294	0.000257	0.550329
3	29	2012	0.0498396	0.558746	10.8714	1.29586	2.85474	0.009638	0.001051	0.103552	493	2.21324	0.000146	0.316884
3	30	2012	0.0248777	0.576617	10.7957	1.28872	2.63117	0.007062	0.002898	0.102448	11	1.72203	0.000247	0.39976
3	31	2012	0.0488519	0.576617	10.5111	1.88845	2.94284	0.005916	0.004827	0.00419423	7	3.1794	0.000257	0.16284
4	32	2012	0.0700901	0.469666	11.2958	0.067139	2.54396	0.009777	0.055839	0.121882	1585	2.02614	0.009399	0.397797
4	33	2012	0.0655938	0.811928	11.5417	0.171148	2.6174	0.00966	0.046947	0.563957	1412	1.72226	0.008868	0.41413
4	34	2012	0.0520744	0.955144	11.1449	0.231802	2.18717	0.007299	0.037856	0.10678	359	1.91757	0.005959	0.322201
4	35	2012	0.0371651	0.321856	10.977	0.430783	2.22786	0.007699	0.019452	0.0498391	65	2.04184	0.002741	0.32635
4	36	2012	0.0530564	0.829787	11.0738	0.405465	2.37862	0.007407	0.018213	0.232144	39	2.08019	0.003329	0.294064
4	37	2012	0.0626339	0.711248	10.6495	0.430783	2.59301	0.007422	0.015728	0.285818	89	1.71727	0.001759	0.321967
4	38	2012	0.0417726	0.811928	10.5967	0.430783	2.37676	0.007972	0.031124	0.15381	80	2.13153	0.001523	0.222808
4	39	2012	0.0753565	0.811928	10.9435	0.257829	2.07819	0.006965	0.044845	0.251003	74	1.9856	0.005341	0.250253
4	40	2012	0.0309524	0.469666	10.3433	0.851284	1.85317	0.008681	0.018501	0.0320155	30	1.95201	0.002096	0.323323
4	41	2012	0.0414732	0.711248	10.8945	0.241162	2.65113	0.006946	0.038074	0.0575533	40	1.99043	0.003801	0.413678
4	42	2012	0.0284822	0.811928	11.3754	0.251314	2.67069	0.008704	0.031678	0.0563424	29	2.12857	0.011538	0.196557
4	43	2012	0.021697	0.321856	10.3775	0.597837	2.9381	0.007269	0.023272	0.0355537	52	1.75863	0.001771	0.314815
4	44	2012	0.0366919	1.10576	10.2295	0.705246	1.53902	0.008503	0.026884	0.11886	44	2.55382	0.001959	0.185563
5	45	2012	0.0516048	0.315589	10.98	0.498991	2.87864	0.008405	0.036736	0.278759	1232	2.5342	0.09039	0.65622
5	46	2012	0.0484611	0.321856	10.9375	0.847298	1.97824	0.010972	0.015881	0.0298612	127	2.46427	0.001411	0.414059
5	47	2012	0.0296848	0.315589	10.4088	1.1002	2.20607	0.009325	0.023886	0.0185198	44	2.44144	0.001456	0.292213
5	48	2012	0.0317608	0.37642	10.8093	1.24216	2.35991	0.014944	0.023735	0.0178298	14	2.4932	0.00177	0.445161
5	49	2012	0.0467945	0.321856	10.5742	1.02736	2.19054	0.061122	0.014389	0.0377472	46	2.414	0.001377	0.409605
5	50	2012	0.0370943	0.37642	10.8229	1.16589	1.91986	0.009115	0.007314	0.0328229	26	2.61642	0.001081	0.428571
5	51	2012	0.0249653	0.286518	10.9183	0.881175	2.21375	0.008824	0.01374	0.00521933	9	2.53492	0.00102	0.233945
5	52	2012	0.0359604	0.286518	10.328	1.50673	1.66013	0.006903	0.007769	0.0182442	12	3.25537	0.000808	0.252888
6	53	2012	0.0744735	0.315589	10.7323	0.603535	2.2834	0.006972	0.018722	0.0739947	2026	2.27178	0.002606	0.35785
6	54	2012	0.0534718	0.286518	10.0051	1.55309	1.84055	0.008893	0.013164	0.0440429	96	1.9518	0.000758	0.472287
6	55	2012	0.0469796	0.817542	10.3442	0.457414	1.90954	0.008313	0.008251	0.117021	20	1.62925	0.001216	0.427397
6	56	2012	0.0341559	0.758952	10.4033	1.07769	1.81482	0.005964	0.007403	0.0228402	3	1.67624	0.001767	0.594728
6	57	2012	0.0249075	0.948653	10.5318	1.12838	4.27193	0.009298	0.00648	0.134153	10	1.86295	0.00062	0.559477
6	58	2012	0.0463972	0.315589	11.8641	0.251314	3.16505	0.009589	0.013082	0.0499551	170	2.59176	0.002514	0.532305
6	59	2012	0.0533443	0.763595	9.93721	2.02354	2.29051	0.010279	0.003822	0.0844943	3	1.45418	0.000607	0.390805
6	60	2012	0.0543713	0.758952	10.2319	1.43903	1.88251	0.009598	0.007316	0.235076	21	1.59961	0.000697	0.649363
6	61	2012	0.0458866	0.817542	10.3831	1.02691	2.14007	0.007983	0.014846	0.0211312	5	2.071	0.002186	0.407299
6	62	2012	0.0366484	0.948653	10.5187	0.940287	2.38324	0.008501	0.006758	0.814732	32	1.58107	0.000599	0.827252
6	63	2012	0.0341852	0.558746	9.84649	1.64666	2.109	0.010063	0.002533	0.656359	10	1.93824	0.00046	0.666667
6	64	2012	0.0253091	0.286518	9.82412	1.50631	3.25656	0.008483	0.015936	0.00966754	25	1.93744	0.000791	0.578584
7	65	2012	0.12409	0.999931	11.391	0.053346	3.02772	0.014538	0.09693	0.484157	4280	2.37333	0.022377	0.460637
7	66	2012	0.0356809	0.56549	10.7553	9.10097	2.31154	0.0081	0.087977	0.130865	424	2.01784	0.00564	0.200791
7	67	2012	0.091016	1.23237	11.3509	0.025975	2.70605	0.008561	0.083433	0.461856	1124	1.99116	0.011185	0.447407
7	68	2012	0.0517787	1.29871	11.043	0.194156	2.76506	0.006493	0.095638	0.364195	671	2.13831	0.008561	0.349596
7	69	2012	0.0650917	0.747318	10.5964	8.27589	2.87356	0.008773	0.067103	0.315014	215	2.17082	0.004437	0.200071
7	70	2012	0.0478614	1.10605	10.5964	0.390866	2.23109	0.008073	0.05429	0.139255	264	2.1295	0.004239	0.184099
7	71	2012	0.0634326	1.10605	10.6729	0.41616	2.28646	0.00706	0.048456	0.11641	211	1.84409	0.00317	0.254434
7	72	2012	0.072784	1.23237	11.0927	0.241162	2.26488	0.007595	0.069552	0.218926	458	2.0268	0.051265	0.292095
7	73	2012	0.0600468	1.10605	11.3344	0.087011	2.94864	0.008654	0.070548	0.273893	904	2.0695	0.003274	0.29938
7	74	2012	0.0526019	1.10605	10.9747	0.265703	3.03543	0.007388	0.087498	0.242227	340	2.12711	0.007068	0.358723
7	75	2012	0.0610265	1.12288	10.3648	0.523248	2.23431	0.007874	0.065489	0.115831	60	1.78947	0.002863	0.348435
7	76	2012	0.099924	1.29871	11.673	4.77069	3.20356	0.009267	0.101593	0.590325	2469	1.92679	0.01904	0.452762
8	77	2012	0.168091	1.10356	11.396	-0.084899	2.47317	0.011229	0.042274	0.499077	5484	2.09814	0.016986	0.479312
8	78	2012	0.116627	1.21978	11.3647	0.128381	2.51122	0.009003	0.058854	0.926156	2074	2.05916	0.017797	0.477681
8	79	2012	0.104772	0.948881	10.5992	0.296266	2.80093	0.009005	0.067392	0.351616	704	2.36565	0.009462	0.452955
8	80	2012	0.0744897	1.47957	11.062	0	2.58097	0.008396	0.088	0.62771	477	1.91543	0.02023	0.434967
8	81	2012	0.126237	1.37081	10.9569	0.194156	2.90032	0.007643	0.044911	0.330838	493	1.91919	0.008087	0.432267
8	82	2012	0.0915353	1.36523	11.3262	0.036368	2.98971	0.008049	0.053395	0.554506	681	2.08466	0.015787	0.434518
8	83	2012	0.0929228	1.10356	10.8251	0.251314	2.77384	0.008262	0.043011	0.529515	440	2.49616	0.008079	0.440567
8	84	2012	0.0630047	1.14082	10.5578	0.791936	2.27932	0.00663	0.028585	0.195961	125	2.44839	0.001859	0.468504
8	85	2012	0.0907223	1.96464	11.3838	0.625924	2.40334	0.007916	0.06679	1.13616	94	1.8399	0.002003	0.322773
8	86	2012	0.077507	1.21978	10.7894	0.276253	2.80699	0.007245	0.062794	0.447147	788	2.3326	0.010286	0.468252
8	87	2012	0.0418683	0.948881	10.6512	0.967397	2.37676	0.007485	0.01518	0.157396	83	2.97109	0.001092	0.343569
9	88	2012	0.0628833	0.771831	10.9185	0.37949	3.0842	0.011469	0.062082	0.267423	1146	2.80079	0.0101	0.244016
9	89	2012	0.0762905	0.999931	10.7943	0.510826	3.18263	0.00882	0.064033	0.155802	631	2.45829	0.006057	0.234077
9	90	2012	0.0783076	1.12288	10.2399	0.71315	2.73502	0.007613	0.061796	0.0870725	258	2.68817	0.003931	0.15583
9	91	2012	0.0413608	1.16614	10.419	0.419467	1.96851	0.00898	0.094342	0.0281671	81	2.6462	0.013738	0.208018
9	92	2012	0.0630323	1.36393	10.937	0.37949	2.64971	0.009163	0.056402	0.186833	144	2.83306	0.004717	0.175054
9	93	2012	0.110815	0.830253	10.2846	0.75205	2.21594	0.008921	0.079635	0.0354556	50	2.7944	0.008136	0.343103
9	94	2012	0.0417309	0.771831	11.3483	0.415867	2.41502	0.009887	0.061842	0.362754	68	2.50685	0.004211	0.219475
9	95	2012	0.0462953	0.810239	10.15	1.07154	2.61593	0.0079	0.040503	0.057521	59	2.99897	0.001782	0.204248
9	96	2012	0.0619951	1.04303	10.2672	0.836797	2.72589	0.007662	0.015017	0.10416	51	2.31503	0.00105	0.18486
9	97	2012	0.0434537	0.999931	10.1126	0.863967	3.20518	0.007504	0.033429	0.099653	56	2.52453	0.00142	0.15873
9	98	2012	0.0410753	0.512077	9.44272	1.3598	1.87487	0.006402	0.106365	0.0719557	79	3.20365	0.003028	0.17134
9	99	2012	0.041945	0.830253	9.75892	1.27117	1.81645	0.007185	0.066584	0.0280138	23	2.97378	0.002544	0.102907
9	100	2012	0.0406657	0.713191	9.69573	1.28348	1.79009	0.006873	0.039514	0.0506607	43	2.96389	0.004036	0.175926
9	101	2012	0.0604933	0.771831	10.2912	-0.766506	2.39505	0.008213	0.019573	0.052121	30	2.67794	0.000929	0.163722
9	102	2012	0.0491355	0.999931	10.2967	0.727785	2.25234	0.00712	0.02245	0.112908	66	2.26627	0.004393	0.162835
10	103	2012	0.100731	0.948881	10.9734	0.075986	2.59077	0.010785	0.050151	0.46561	1190	2.55821	0.010998	0.481801
10	104	2012	0.101099	0.968887	11.2566	0.090972	2.98568	0.014914	0.121373	1.67033	887	2.79272	0.075079	0.498316
10	105	2012	0.0707809	0.968887	10.668	0.437904	1.32972	0.009758	0.079719	0.232514	44	2.39453	0.009005	0.55268
10	106	2012	0.0589556	0.968887	10.886	0.661192	2.46725	0.009755	0.011875	0.112695	57	2.49909	0.001102	0.34748
10	107	2012	0.0608577	0.951643	10.9559	0.216223	3.16336	0.009659	0.062929	0.336923	323	2.70944	0.015878	0.510675
10	108	2012	0.0379358	0.59869	10.7304	0.526093	2.66792	0.008824	0.051644	0.308295	111	2.30542	0.079995	0.405007
10	109	2012	0.0345749	0.948881	10.5389	0.78699	1.56235	0.008896	0.051644	0.121472	57	2.50028	0.00098	0.352796
10	110	2012	0.0493953	0.951643	10.8891	0.470004	2.18493	0.008586	0.011931	0.162779	68	2.52927	0.00181	0.514168
10	111	2012	0.0485293	1.14082	10.5457	0.684077	1.88251	0.008432	0.025446	0.14386	80	2.47197	0.001948	0.33109
11	112	2012	0.0591933	1.22152	10.9805	0.377294	2.75366	0.013519	0.068613	0.174392	481	2.42569	0.012944	0.354643
11	113	2012	0.0272952	1.40901	10.5752	0.588193	2.80639	0.009602	0.031684	0.128181	45	2.43892	0.003669	0.265487
11	114	2012	0.0469025	0.357489	10.3018	0.76214	3.09286	0.008637	0.027021	0.200973	41	2.61143	0.002116	0.287027
11	115	2012	0.0439248	1.38501	11.1881	0.445879	2.50389	0.008777	0.037917	0.186124	32	2.23627	0.003587	0.197516
11	116	2012	0.0371614	1.14082	10.6561	0.836248	2.558	0.001325	0.034834	0.567107	6	2.25866	0.002865	0.208197
11	117	2012	0.0408545	0.586079	9.79105	0.403367	2.33505	0.061841	0.023533	0.137775	60	3.52839	0.001239	0.430924
11	118	2012	0.0424703	0.586079	9.83414	1.04982	2.55723	0.004237	0.019924	0.171358	33	2.83458	0.000906	0.217599
11	119	2012	0.0368902	0.357489	10.0369	0.916291	1.91398	0.008925	0.030698	0.0836042	79	2.34675	0.001907	0.255949
11	120	2012	0.0457493	0.951643	9.94856	0.730887	2.13061	0.006486	0.022201	0.0807119	43	2.33873	0.001585	0.166097
11	121	2012	0.0237229	1.04303	9.85624	0.829565	3.07501	0.015109	0.033361	0.134939	31	2.87791	0.001882	0.229167
11	122	2012	0.0585172	0.644835	10.5761	0.562232	2.03209	0.00849	0.050219	0.0956994	33	2.1257	0.003681	0.095949
12	123	2012	0.116813	0.564765	11.1483	0.212561	3.02481	0.012626	0.074503	0.120015	1965	2.76345	0.017305	0.356662
12	124	2012	0.090323	0.821807	11.3227	0.139113	3.02965	0.010446	0.068211	0.632864	1492	2.29771	0.011423	0.4308
12	125	2012	0.0617801	0.564765	11.2629	0.189242	2.57032	0.009724	0.071026	0.169081	553	2.27735	0.012976	0.350453
12	126	2012	0.0449595	0.747318	10.7202	0.459532	2.34277	0.008688	0.086529	0.0419351	116	2.39017	0.009049	0.378434
12	127	2012	0.048507	0.630964	11.8872	0.271934	3.18635	0.01185	0.023327	0.258774	228	2.69414	0.005702	0.27236
12	128	2012	0.078398	0.797505	11.2342	0.287682	2.93863	0.009243	0.047308	0.571351	622	2.25936	0.007558	0.46506
12	129	2012	0.0597171	0.574579	10.6847	0.327213	2.90307	0.009469	0.054443	0.235543	408	2.18844	0.005185	0.326968
12	130	2012	0.0783154	0.564765	10.5755	0.364643	3.34709	0.007945	0.074156	0.10125	244	2.54489	0.004439	0.501042
12	131	2012	0.0738018	0.578331	10.6418	0.405465	2.28747	0.008339	0.072001	0.0535477	210	2.51707	0.008786	0.292167
12	132	2012	0.0611417	0.821807	11.4312	0.405465	3.32683	0.010088	0.043742	0.462423	332	2.05057	0.009817	0.281865
12	133	2012	0.0344315	0.747318	10.7758	0.574008	2.32728	0.008342	0.053871	1.18045	80	2.27578	0.004068	0.327141
12	134	2012	0.0481714	0.564765	10.7834	0.462495	2.38324	0.012089	0.056233	0.169081	553	2.27735	0.007747	0.378434
12	135	2012	0.0830073	0.564765	10.3025	0.722135	2.72064	0.008573	0.063043	0.165254	318	3.01935	0.0042	0.244265
12	136	2012	0.0388162	0.578331	10.5894	0.693147	3.10683	0.008568	0.055767	0.0769153	146	2.33701	0.004026	0.339699
12	137	2012	0.0627514	0.564765	10.5071	0.788457	2.7985	0.00759	0.068304	0.164442	259	2.66963	0.004397	0.276852
12	138	2012	0.0577008	0.574579	10.8703	0.427444	3.04166	0.008957	0.039677	0.199364	118	2.56893	0.004451	0.259161
12	139	2012	0.0265706	0.713146	9.97399	0.693147	2.12823	0.008075	0.078215	0.112328	140	2.33785	0.003423	0.272169
13	140	2012	0.0826337	0.600407	11.0358	0.137621	1.80336	0.012339	0.144037	0.407563	1208	1.93488	0.021757	0.396292
13	141	2012	0.0257694	0.512077	10.1628	1.01	2.67553	0.008419	0.084486	0.0210484	68	2.36647	0.006347	0.208294
13	142	2012	0.0542891	0.52239	10.7214	0.510826	2.34084	0.008594	0.046579	0.0333853	634	2.91063	0.00401	0.342326
13	143	2012	0.0730033	0.620656	10.3215	0.646627	2.26176	0.008315	0.069023	0.0171768	121	2.74142	0.006554	0.212891
13	144	2012	0.0589604	0.635628	10.3295	0.872631	2.16332	0.007949	0.080658	0.0505919	109	2.44163	0.006893	0.280457
13	145	2012	0.0303947	0.579394	10.4474	0.938676	1.62728	0.008777	0.074734	0.0216563	38	2.05411	0.008799	0.234946
13	146	2012	0.0452726	0.579394	10.2611	0.780159	2.33988	0.0096	0.074797	0.0409898	168	2.33133	0.005379	0.365303
13	147	2012	0.0511069	0.52239	10.6926	0.691581	2.51366	0.009167	0.090228	0.090454	191	1.9911	0.009776	0.284698
13	148	2012	0.101061	0.564765	10.2275	1.13747	2.1471	0.009034	0.098753	0.0394568	90	2.80936	0.007876	0.207951
13	149	2012	0.0598913	0.512077	10.5953	0.689079	2.66305	0.009024	0.098921	0.0763782	98	2.00479	0.006625	0.323519
13	150	2012	0.0436569	0.512077	10.3485	0.972149	1.72988	0.008893	0.105094	0.0326523	18	2.18572	0.011713	0.364046
13	151	2012	0.0479444	0.495264	10.8279	0.713109	2.26799	0.009408	0.021543	0.0129135	57	2.42651	0.002496	0.284137
13	152	2012	0.0605975	0.495264	10.047	1.36098	2.27932	0.007472	0.045505	0.0354378	191	2.52116	0.00315	0.229468
13	153	2012	0.0480256	0.512077	9.85372	1.41867	1.58924	0.009652	0.087268	0.00972933	30	2.84967	0.004279	0.201779
13	154	2012	0.0245418	0.620656	10.0144	1.61915	1.7156	0.009123	0.045376	0.0313122	21	2.46233	0.002916	0.238309
13	155	2012	0.0475037	0.64886	9.78324	1.67173	2.4177	0.008066	0.102766	0.0224693	46	2.6622	0.006361	0.24736
13	156	2012	0.0528852	0.512077	9.88288	1.52234	2.52733	0.008734	0.059617	0.0125049	46	2.67783	0.003083	0.254306
14	157	2012	0.122491	0.810239	11.2833	0.069796	2.8679	0.013307	0.09674	0.160513	3209	2.41832	0.022395	0.43547
14	158	2012	0.0312651	0.810239	10.662	0.757457	2.95387	0.008659	0.057021	0.125605	83	2.5969	0.007	0.395052
14	159	2012	0.0522666	0.495264	10.2566	1.00424	2.75493	0.008856	0.014609	0.0292176	37	3.50657	0.002327	0.439618
14	160	2012	0.0550511	0.37191	11.0271	0.693147	2.57032	0.006903	0.018923	0.0550876	230	2.33346	0.00332	0.406045
14	161	2012	0.123897	0.810239	10.8817	0.641098	2.25129	0.009317	0.068607	0.0477873	18	2.1282	0.012531	0.209801
14	162	2012	0.0483913	0.688079	10.5361	1.01601	2.3466	0.007003	0.024372	0.0372802	32	1.88324	0.002943	0.291667
14	163	2012	0.052512	0.641135	9.94913	1.05695	1.99061	0.0076	0.05914	0.0445895	95	2.26477	0.007957	0.273649
14	164	2012	0.0511108	0.357489	9.94808	1.39919	2.03601	0.006548	0.04715	0.0606649	81	1.95293	0.002603	0.287797
14	165	2012	0.0541908	0.713191	9.86371	1.45661	3.08145	0.007226	0.042858	0.0226876	51	2.72957	0.002079	0.133591
14	166	2012	0.175211	0.357489	10.335	1.11686	2.07443	0.008031	0.029644	0.0242344	33	2.25356	0.002214	0.271186
14	167	2012	0.0642953	0.620656	10.2096	1.31397	2.21594	0.006557	0.026661	0.0877986	13	2.27628	0.00137	0.278064
15	168	2012	0.107962	0.357489	11.4065	0.235314	2.29858	0.011012	0.055909	0.085738	2114	1.92146	0.010491	0.364035
15	169	2012	0.079206	0.490853	10.7196	0.496437	2.69395	0.007298	0.035191	0.0770296	295	2.36201	0.003742	0.247788
15	170	2012	0.136094	0.490853	10.7418	0.57059	2.61885	0.008709	0.058298	0.101442	209	2.08104	0.00645	0.246739
15	171	2012	0.0993144	0.496737	10.2131	0.76214	3.04832	0.007408	0.05229	0.0650194	91	2.01463	0.003697	0.262043
15	172	2012	0.0438507	0.490853	9.5754	1.53876	2.55023	0.006486	0.03847	0.029017	27	3.00954	0.001675	0.257255
15	173	2012	0.0530795	0.37191	10.5958	0.932986	2.27624	0.00747	0.037978	0.0166606	99	2.65566	0.003291	0.200822
15	174	2012	0.0673109	0.357489	10.4766	0.82098	2.2192	0.006759	0.033263	0.0186339	91	2.47513	0.002179	0.195015
15	175	2012	0.0350137	0.37191	10.0283	1.27355	2.11866	0.006978	0.017878	0.00719693	20	3.41955	0.001012	0.234079
15	176	2012	0.057605	0.357489	10.0678	1.35465	1.81645	0.007676	0.039111	0.0218601	67	2.48366	0.002338	0.240602
15	177	2012	0.0469249	0.490853	10.3996	0.733969	2.45014	0.007354	0.026355	0.115561	76	2.70121	0.001763	0.20519
15	178	2012	0.0447833	0.490853	9.91537	1.30822	1.7156	0.008108	0.027089	0.0172603	50	2.78114	0.001468	0.23114
15	179	2012	0.0413497	0.37191	9.95313	1.15847	2.40153	0.007507	0.018698	0.00447413	41	3.11823	0.001055	0.217418
15	180	2012	0.04502	0.490853	10.1799	1.1879	2.53607	0.007606	0.05392	0.106094	34	4.03066	0.003573	0.183766
16	181	2012	0.169309	0.684274	11.5703	0.167054	2.70538	0.016208	0.110613	0.545793	3954	2.26674	0.043974	0.432015
16	182	2012	0.0618043	0.586079	10.3641	0.89198	2.20497	0.008746	0.017683	0.141603	36	2.7021	0.001885	0.184449
16	183	2012	0.604191	0.917143	11.7219	0.064539	3.60984	0.021448	0.144026	2.27556	12915	2.25731	0.14021	0.671821
16	184	2012	0.0919989	0.873696	11.4666	0.271934	3.34003	0.016991	0.061804	1.91757	489	2.46123	0.039445	0.363342
16	185	2012	0.07138	0.441099	10.1747	0.567866	1.55814	0.008691	0.258178	0.389928	186	2.21701	0.024102	0.333578
16	186	2012	0.123752	0.588245	11.4215	0.123614	2.23109	0.011311	0.099434	0.58283	1137	2.20479	0.017114	0.425214
16	187	2012	0.0955219	0.575625	11.4215	0.305382	2.76001	0.008731	0.04122	0.630178	345	2.3814	0.005608	0.301
16	188	2012	0.0584753	0.34415	10.6461	0.870898	2.73437	0.009359	0.058925	0.159006	145	2.11557	0.003332	0.227014
16	189	2012	0.032137	0.465593	10.1077	0.888741	1.37372	0.009216	0.065549	0.0339119	34	1.89712	0.003343	0.155345
16	190	2012	0.0533979	0.661307	10.3945	0.587787	2.91615	0.009685	0.028715	0.274183	96	2.09859	0.002136	0.219141
16	191	2012	0.0884637	0.416378	10.515	1.16279	2.67828	0.00749	0.030143	1.3198	276	2.41361	0.007846	0.206729
16	192	2012	0.0426813	0.441099	10.8371	0.76138	1.57485	0.008187	0.065862	0.293943	21	2.14984	0.003597	0.285486
16	193	2012	0.0684904	0.416378	9.93343	1.23946	2.67553	0.008742	0.022699	0.300155	17	2.12558	0.00152	0.240316
16	194	2012	0.0313824	0.34415	10.4939	0.841134	2.20166	0.008329	0.035508	0.158211	15	2.07781	0.002313	0.258117
16	195	2012	0.0596213	0.496737	10.2154	0.67136	2.41859	0.008298	0.021311	0.279408	43	2.26591	0.001413	0.276821
16	196	2012	0.0985134	0.994011	10.982	0.080043	3.89346	0.022269	0.076024	1.81955	1303	1.72162	0.001331	0.285746
16	197	2012	0.131376	0.684274	10.1755	0.09531	1.60342	0.015036	0.085207	0.86677	457	1.60903	0.018498	0.280161
16	198	2012	0.0718551	0.441099	10.0661	0.89064	2.47738	0.008428	0.08417	0.377961	68	1.98504	0.004164	0.308165
16	199	2012	0.0278977	0.416378	10.023	0.972949	1.91986	0.008116	0.127979	0.193209	65	2.34912	0.004368	0.30942
16	200	2012	0.0698203	0.34415	10.4669	0.951051	1.10194	0.008345	0.03689	0.170166	15	1.98786	0.002209	0.300505
17	201	2012	0.0421419	0.496737	10.3369	0.860201	2.33117	0.007895	0.018774	0.0414396	295	3.04312	0.001293	0.399166
17	202	2012	0.0623174	0.514675	10.5642	0.502092	2.49651	0.0094	0.032076	0.104573	326	3.00894	0.003614	0.516946
17	203	2012	0.0560843	0.580268	10.7747	0.693147	2.62973	0.008175	0.020019	0.107912	119	3.28802	0.002613	0.46204
17	204	2012	0.061339	0.465593	10.607	6.39693	2.55101	0.00835	0.050375	0.208203	30	2.93372	0.004435	0.320611
17	205	2012	0.0342364	0.544732	10.8258	6.21261	2.37955	0.008017	0.014716	0.696418	7	2.71026	0.001667	0.258621
17	206	2012	0.0298912	0.465593	10.0055	1.27353	1.85942	0.006737	0.036125	0.343928	10	3.02521	0.001366	0.344099
17	207	2012	0.0371269	0.465593	9.69775	5.55683	1.36864	0.0073	0.049983	0.0215107	6	2.6629	0.001509	0.322251
17	208	2012	0.0507885	0.34415	9.69775	6.90775	2.18155	0.007425	0.053905	0.0336835	37	3.05008	0.002407	0.402917
17	209	2012	0.0513786	0.643617	9.89455	6.05444	2.50879	0.008191	0.011287	0.0425152	7	3.29058	0.000544	0.214869
17	210	2012	0.0439316	0.580268	9.57997	5.27811	1.56862	0.00785	0.012508	0.0671902	10	3.88831	0.000577	0.328869
17	211	2012	0.0462859	0.514675	10.0934	5.2933	1.51072	0.007174	0.019413	0.0175779	5	3.21337	0.000969	0.350794
17	212	2012	0.0363479	0.63528	10.1769	1.19148	1.64094	0.007112	0.014113	0.848939	1	2.99757	0.000819	0.396067
18	213	2012	0.0783311	0.539815	10.5619	0.407713	2.71403	0.013674	0.070104	0.324971	354	2.82665	0.019523	0.462034
18	214	2012	0.0643097	1.09939	10.7443	0.317166	1.92862	0.013674	0.029833	0.0292067	2	2.63966	0.005055	0.350276
19	215	2012	0.115599	0.49028	10.9617	0.228259	2.59749	0.010363	0.096799	0.368849	3049	2.35289	0.017498	0.501916
19	216	2012	0.0550838	0.395368	10.3978	1.37134	1.981	0.005511	0.074974	0.0620962	80	2.44463	0.003972	0.330069
19	217	2012	0.0375639	0.693052	11.0086	0.653961	2.34277	0.009869	0.015114	0.0224707	220	2.6132	0.002513	0.43642
19	218	2012	0.0297103	0.395368	10.0989	0.930822	2.0464	0.006277	0.041289	0.0113931	85	2.77985	0.002272	0.820985
19	219	2012	0.0546465	0.49028	10.4897	0.811239	2.25759	0.006454	0.066249	0.152038	141	2.49905	0.002099	0.35087
19	220	2012	0.0631051	0.563855	10.2057	1.13444	2.49321	0.007538	0.026936	0.103761	297	2.52709	0.001947	0.3047
19	221	2012	0.0602472	0.62651	9.83237	1.78538	1.57277	0.008119	0.019112	0.0455853	20	3.01151	0.000895	0.20852
19	222	2012	0.144552	0.476165	9.94789	1.51923	1.74047	0.006778	0.070654	0.0426902	45	2.49947	0.001073	0.316338
19	223	2012	0.0476802	0.462444	10.1789	1.51004	0.854415	0.006269	0.079216	0.0202305	19	2.51802	0.004048	0.364653
19	224	2012	0.0571884	0.462444	10.3217	0.88155	1.91398	0.007033	0.027912	0.0575032	72	2.63323	0.002084	0.406213
19	225	2012	0.0668231	0.476165	9.83932	1.05373	1.91692	0.007299	0.060883	0.0223475	36	2.56096	0.00242	0.363798
19	226	2012	0.0392462	0.395368	10.1723	1.66695	1.79009	0.006384	0.049073	0.0158444	60	2.39995	0.002199	0.407759
19	227	2012	0.0345294	0.462444	10.2351	0.975157	1.68269	0.007017	0.041185	0.0394641	57	2.64084	0.00275	0.800091
19	228	2012	0.0587248	0.563855	10.0609	1.52015	0.951658	0.005984	0.073883	0.0632551	2	2.67233	0.001876	0.526971
19	229	2012	0.0538356	0.476165	9.93716	1.5287	1.50851	0.006539	0.04195	0.0101865	23	2.40514	0.001615	0.388669
19	230	2012	0.0563147	0.674487	10.1719	1.12426	1.51732	0.008429	0.010402	0.00677161	40	2.78962	0.000671	0.312315
19	231	2012	0.0533047	0.62651	9.3778	2.13711	0.662187	0.006478	0.031723	0.0206822	6	3.15556	0.001448	0.310463
19	232	2012	0.041424	0.395368	10.214	1.30359	1.43746	0.005359	0.063549	0.011951	35	2.69214	0.002185	0.352607
20	233	2012	0.0591553	1.16519	10.557	0.377294	1.79176	0.013026	0.046618	0.186524	441	2.56786	0.010282	0.393757
20	234	2012	0.0448279	1.1877	10.1611	0.641854	1.91839	0.008076	0.032533	0.0629466	9	3.621	0.002451	0.349844
20	235	2012	0.0603852	1.09042	9.99884	1.06784	1.4884	0.008539	0.025077	0.014253	101	3.25821	0.001229	0.295615
20	236	2012	0.0548895	1.14728	9.64562	1.24309	1.30563	0.008622	0.030685	0.029878	48	3.659	0.00164	0.298655
21	237	2012	0.0757448	1.1695	10.7419	0.332706	2.66445	0.01083	0.025865	0.302293	891	3.19726	0.005702	0.154686
21	238	2012	0.0341444	0.63528	10.0716	1.02962	2.38509	0.009026	0.022052	0.0113611	21	3.63412	0.001609	0.136515
21	239	2012	0.0553821	1.86085	10.6698	0.633554	2.72195	0.008925	0.014007	0.0335137	112	2.8034	0.001662	0.167202
21	240	2012	0.0324967	1.86085	9.64193	1.37072	1.26976	0.00884	0.013014	0.0239576	19	3.54661	0.000922	0.113751
21	241	2012	0.0485158	0.981752	9.26179	1.84597	1.48387	0.008689	0.025784	0.00244501	10	4.20683	0.001043	0.096004
22	242	2012	0.0985368	0.460293	10.8428	0.405465	2.40334	0.013229	0.078748	0.187988	3441	2.62035	0.015112	0.243578
22	243	2012	0.0546001	0.60073	10.3907	1.23136	1.80171	0.010268	0.021973	0.00331906	3	3.07387	0.00254	0.174772
22	244	2012	0.055277	0.60073	10.514	1.12629	2.19834	0.009193	0.02119	0.0383743	108	3.49613	0.001755	0.196877
22	245	2012	0.114261	0.460293	10.3729	1.24409	2.30259	0.011119	0.051813	0.0194179	223	3.45096	0.003945	0.231027
22	246	2012	0.040738	0.495264	9.98585	1.47228	2.59675	0.009367	0.043023	0.0133318	82	3.30324	0.00303	0.14293
22	247	2012	0.0498806	0.60073	10.9661	0.619039	1.43508	0.010967	0.006356	0.00334638	14	3.23292	0.000664	0.282632
22	248	2012	0.0483124	0.460293	10.0026	1.89423	1.58924	0.008147	0.014103	0.0046713	49	3.20773	0.000968	0.119746
22	249	2012	0.0406813	1.05309	11.2846	0.470004	2.19054	0.011333	0.008595	0.00112061	22	3.14282	0.000638	0.479156
22	250	2012	0.0657573	0.495264	9.84575	1.99975	1.5707	0.008779	0.013003	0.00325615	8	3.49097	0.000629	0.153738
22	251	2012	0.0452674	0.519285	9.8035	1.79954	1.17248	0.009059	0.012897	0.0125992	13	3.68627	0.000767	0.141593
23	252	2012	0.071236	0.592999	10.673	0.693147	2.34947	0.013507	0.02457	0.137002	513	2.96321	0.004134	0.27967
23	253	2012	0.0512214	0.464284	11.6538	0.423147	2.9381	0.009055	0.006733	0.199734	1	2.00073	0.002249	0.226563
23	254	2012	0.0238132	0.62649	10.1375	1.51863	2.48823	0.012705	0.008305	0.0768272	35	4.12119	0.000723	0.198061
23	255	2012	0.035991	0.460293	9.4409	1.9373	1.5063	0.009773	0.026251	0.0472887	23	3.9278	0.001478	0.117955
23	256	2012	0.03565	0.592999	9.83943	2.11334	0.996949	0.011336	0.005716	0.00377564	10	2.5097	0.000319	0.196117
23	257	2012	0.0505059	0.464284	10.0943	1.9082	2.03732	0.009843	0.003121	0.00391947	23	1.91831	0.000272	0.201521
23	258	2012	0.033557	0.460293	9.65547	1.81402	2.33505	0.009962	0.020946	0.00357615	5	3.67877	0.00137	0.203368
23	259	2012	0.0298946	0.624822	10.8612	1.43488	2.3665	0.009873	0.00051	0.00800841	13	2.08004	5.7e-05	0.20788
23	260	2012	0.0270349	0.60073	10.0809	1.10283	2.10291	0.010445	0.00967	0.00876012	7	3.90943	0.000387	0.058755
24	261	2012	0.0281523	0.835856	10.5462	1.24394	2.19389	0.009324	0.025892	0.069287	88	2.26019	0.004406	0.226765
25	262	2012	0.0435298	0.956521	10.9425	0.546544	2.89315	0.012311	0.018529	0.0760351	100	2.67972	0.003712	0.178489
25	263	2012	0.0478185	0.961636	10.9253	0.954006	2.72458	0.009563	0.013966	0.0769937	26	2.54726	0.001864	0.175879
25	264	2012	0.0397271	1.05309	10.0927	1.58326	2.463	0.009444	0.008451	0.0429212	4	3.11936	0.000495	0.105341
26	265	2012	0.0654462	1.16787	10.9962	0.182322	2.17929	0.012678	0.018697	0.219227	271	1.83264	0.004432	0.395572
26	266	2012	0.0483169	2.17922	11.8132	0.203389	3.1407	0.01161	0.004858	0.0186065	30	2.00073	0.001978	0.218045
27	267	2012	0.507119	0.69693	11.3791	-0.105916	2.01894	0.012541	0.07906	1.35412	19569	2.3735	0.043715	0.704937
28	268	2012	0.134879	0.690231	11.4422	-0.196981	2.65959	0.010776	0.084456	0.557699	3275	2.17953	0.024259	0.430779
29	269	2012	0.430435	1.49727	11.3548	-0.111196	1.96757	0.01032	0.225068	1.29404	11094	2.25731	0.08765	0.718744
30	270	2012	0.150006	0.395368	10.5691	-0.581269	1.90345	0.007762	0.040589	0.289639	2382	3.11084	0.010394	0.336238
1	1	2013	0.05887	0.750779	10.7891	0.485508	2.89425	0.00991	0.063298	0.178255	639	2.52189	0.007087	0.253445
1	2	2013	0.0389323	1.07636	11.3246	0.446287	2.30956	0.008888	0.053757	0.128193	274	2.28748	0.007178	0.20003
1	3	2013	0.0487614	0.621727	10.5939	0.597837	3.07223	0.01059	0.037519	0.231724	206	2.66693	0.004383	0.239636
1	4	2013	0.0426978	0.622406	10.3353	0.777705	3.12016	0.007986	0.082389	0.0729567	181	2.23563	0.006664	0.147661
1	5	2013	0.04101	0.597115	9.9537	1.06161	2.75621	0.007798	0.061358	0.0706713	47	2.44359	0.003676	0.37575
1	6	2013	0.0535576	0.789489	10.1247	0.93827	3.12632	0.007621	0.055689	0.110246	380	2.32509	0.004503	0.217347
1	7	2013	0.0318188	0.750779	10.2471	0.882389	2.75938	0.007499	0.012661	0.0182427	26	2.98359	0.000238	0.236162
1	8	2013	0.0292699	0.621727	10.4239	0.955512	2.69665	0.007848	0.009517	0.0124543	40	2.99922	0.000767	0.187958
1	9	2013	0.0333019	0.750779	10.5956	0.722135	2.8696	0.008054	0.053677	0.0528264	67	2.6059	0.003734	0.312489
1	10	2013	0.0436437	0.750779	10.7374	0.322773	2.37398	0.010044	0.066183	0.187895	164	2.46609	0.006879	0.097218
1	11	2013	0.031734	0.750779	10.0812	1.01969	2.81899	0.008345	0.050708	0.219138	58	2.47953	0.003358	0.262862
2	12	2013	0.0556911	1.0231	11.0936	0.24686	2.52813	0.015501	0.052666	0.235202	939	2.10066	0.013838	0.34966
2	13	2013	0.0382296	0.750779	10.2649	0.888719	2.43973	0.010098	0.02389	0.0306097	49	3.32712	0.00328	0.42837
2	14	2013	0.0391149	0.909111	10.7364	0.588364	2.15756	0.008967	0.029046	0.0215999	24	2.38094	0.006258	0.597717
2	15	2013	0.0339096	0.597115	10.5801	0.510826	1.68083	0.009535	0.024366	0.0489695	74	2.4708	0.003246	0.659429
2	16	2013	0.032903	0.567398	10.7604	0.525775	2.70203	0.010091	0.023269	0.0551283	32	2.54516	0.004021	0.776661
2	17	2013	0.0314971	0.884408	10.9851	0.453606	1.98513	0.011552	0.016341	0.00705845	13	2.62466	0.001921	0.476711
2	18	2013	0.0369114	0.597115	10.341	0.559616	2.81061	0.010428	0.020162	0.0269029	54	2.60593	0.002239	0.374929
2	19	2013	0.0281821	0.566213	9.99154	1.6221	2.16332	0.010457	0.036837	0.0948263	69	2.84393	0.001728	0.182078
2	20	2013	0.0276694	0.750779	9.95475	1.04708	2.21375	0.010492	0.0124	0.0186827	25	3.70133	0.001031	0.349498
2	21	2013	0.0393783	0.566213	10.2634	0.81093	1.87946	0.010685	0.021071	0.0362837	67	2.79013	0.001919	0.297005
2	22	2013	0.0248786	0.817889	10.3476	0.594707	2.34564	0.010097	0.018545	0.0377283	26	3.28094	0.001874	0.477184
3	23	2013	0.0430437	0.548791	11.6599	0.476924	2.85704	0.013344	0.013613	0.0365944	49	2.80777	0.002378	0.313856
3	24	2013	0.0395486	0.884408	11.9556	0.492476	2.83966	0.01	0.008104	0.0380675	120	2.83138	0.001552	0.307372
3	25	2013	0.0380235	0.942322	11.5489	0.28082	2.62322	0.008606	0.031534	0.00263789	2	2.42482	0.001041	0.262407
3	26	2013	0.023537	0.451556	10.5007	1.34505	2.59824	0.009077	0.005158	0.0429004	41	2.90335	0.000403	0.319271
3	27	2013	0.0288822	0.280993	10.9243	1.09861	2.35897	0.009739	0.005395	0.00724985	26	2.39231	0.00048	0.233736
3	28	2013	0.0346143	0.548791	12.4564	0.167054	4.68555	0.00995	0.001779	0.0178004	31	2.66317	0.000357	0.42923
3	29	2013	0.0281681	0.610699	10.9428	1.26905	2.96579	0.010068	0.001002	0.102714	548	2.34557	0.000152	0.307801
3	30	2013	0.0230399	0.548791	10.7281	1.18773	2.76128	0.007095	0.002845	0.106076	15	1.8718	0.000232	0.351064
3	31	2013	0.0224733	0.548791	10.2909	1.18848	3.31382	0.005858	0.005198	0.0034814	14	3.00043	0.000306	0.182579
4	32	2013	0.0731052	0.451556	11.4975	0.09531	2.69598	0.009859	0.056018	0.123964	1605	2.00968	0.011882	0.388384
4	33	2013	0.0636447	0.789359	11.7711	0.257829	2.67277	0.009704	0.047038	0.547653	1425	1.70672	0.01045	0.402091
4	34	2013	0.0425672	0.909464	11.2246	0.318454	2.24284	0.007367	0.03779	0.115213	363	1.87668	0.006796	0.282246
4	35	2013	0.0390677	0.242107	11.0654	0.570545	2.27006	0.007538	0.019336	0.0496215	84	2.00725	0.00291	0.322125
4	36	2013	0.0358987	0.691311	11.2712	0.325422	2.39243	0.007318	0.018107	0.231558	38	2.04523	0.003769	0.238471
4	37	2013	0.0356445	0.682136	10.7394	0.451985	2.59525	0.007416	0.015674	0.286149	96	1.69591	0.00208	0.298972
4	38	2013	0.0315333	0.789359	10.6909	0.451985	2.3988	0.007992	0.030447	0.161392	110	2.08783	0.003195	0.213156
4	39	2013	0.0449434	0.789359	11.0812	0.328504	2.05924	0.00713	0.044355	0.273846	58	1.94516	0.005551	0.286761
4	40	2013	0.0297747	0.451556	10.3799	0.880228	1.8563	0.008537	0.018454	0.033569	31	1.9175	0.002192	0.266026
4	41	2013	0.0334223	0.682136	11.0021	0.374694	2.71866	0.006908	0.038013	0.0527208	45	1.98877	0.004202	0.343148
4	42	2013	0.0294426	0.789359	11.5592	0.287682	2.66723	0.008845	0.031722	0.0598947	36	2.08464	0.012251	0.173895
4	43	2013	0.0271782	0.242107	10.4385	0.788457	2.94391	0.007269	0.023249	0.0513027	38	1.73359	0.002172	0.316086
4	44	2013	0.037483	0.972267	10.2285	0.711361	1.73342	0.009268	0.026878	0.106156	49	2.54901	0.002612	0.185911
5	45	2013	0.0517531	0.280993	11.1041	0.505549	2.92209	0.008336	0.03653	0.252726	1221	2.58787	0.006128	0.643266
5	46	2013	0.0346281	0.242107	11.0188	0.85745	2.00013	0.008819	0.015773	0.0260744	126	2.58663	0.001599	0.378884
5	47	2013	0.022796	0.242107	10.516	1.08939	2.22786	0.008884	0.023324	0.0178866	45	2.56325	0.001548	0.314334
5	48	2013	0.0257509	0.427084	10.9578	1.30218	2.40604	0.009739	0.02372	0.0194728	7	2.57786	0.002665	0.462287
5	49	2013	0.0295947	0.242107	10.7189	0.994305	2.19944	0.004304	0.014243	0.0364587	88	2.58037	0.001909	0.34925
5	50	2013	0.0306607	0.427084	10.8789	1.10611	1.95445	0.008355	0.007271	0.0270079	16	2.76839	0.001085	0.316456
5	51	2013	0.0224893	0.300965	10.9737	0.948039	2.59227	0.009242	0.013417	0.00338087	6	2.76678	0.001294	0.233607
5	52	2013	0.0246616	0.280993	10.4571	1.46531	1.67523	0.009363	0.007734	0.010974	7	3.6024	0.000839	0.274466
6	53	2013	0.0608839	0.280993	10.8282	0.5738	2.30658	0.008124	0.018753	0.0808722	1948	2.43963	0.002588	0.338308
6	54	2013	0.0325946	0.300965	10.0029	0.868415	1.91986	0.008831	0.013115	0.0415055	80	1.90944	0.001001	0.501339
6	55	2013	0.0248543	0.590455	10.3265	0.556949	2.02022	0.008578	0.008282	0.130328	9	1.47658	0.000843	0.476798
6	56	2013	0.0255624	0.665508	10.2966	1.29493	1.87641	0.009523	0.007356	0.0157891	8	1.52961	0.001533	0.536101
6	57	2013	0.0237656	0.665508	10.5189	1.23813	2.0334	0.006123	0.006454	0.133874	13	1.75262	0.000698	0.552795
6	58	2013	0.0365915	0.280993	11.9033	0.305382	3.21406	0.010899	0.013129	0.0610733	195	2.69406	0.002467	0.511839
6	59	2013	0.028436	0.665508	10.0488	1.90295	2.41323	0.010085	0.003761	0.0462097	6	1.70803	0.000588	0.457627
6	60	2013	0.0277982	0.707484	10.3961	1.52618	1.92279	0.010162	0.007402	0.188256	29	1.75363	0.000563	0.673325
6	61	2013	0.0271541	0.590455	10.1733	1.20438	2.14359	0.007138	0.014782	0.00628345	3	2.00918	0.002041	0.325464
6	62	2013	0.034944	0.814413	10.7569	0.879417	2.39971	0.00849	0.006743	0.690103	26	1.79765	0.000683	0.795114
6	63	2013	0.0236095	0.610699	10.0281	1.7288	2.07191	0.008346	0.002514	0.666572	7	1.90361	0.000463	0.703158
6	64	2013	0.0191835	0.280993	9.96613	1.46942	3.27601	0.007458	0.01595	0.0133189	26	1.94565	0.000843	0.681698
7	65	2013	0.115839	1.10919	11.7329	0.023811	2.9877	0.014704	0.09763	0.43101	4925	2.33083	0.032807	0.455721
7	66	2013	0.0422713	0.655712	10.6931	9.22838	2.44148	0.008011	0.089426	0.0878084	610	1.97229	0.009333	0.162955
7	67	2013	0.0686024	1.29756	11.6881	0.024098	2.77571	0.008445	0.083694	0.414866	1210	1.96379	0.016354	0.431024
7	68	2013	0.0485867	1.29756	11.0928	0.168623	2.8887	0.00631	0.095802	0.366443	792	2.10512	0.017433	0.340282
7	69	2013	0.0377472	0.97254	10.5709	8.36031	2.8792	0.008765	0.06831	0.230366	289	2.13913	0.006198	0.095861
7	70	2013	0.0391737	1.19481	10.5709	0.367725	2.28136	0.00784	0.054901	0.105169	291	2.09208	0.006311	0.187271
7	71	2013	0.0378745	1.19481	10.6497	0.414434	2.30259	0.006926	0.048537	0.116331	306	1.80748	0.005233	0.244924
7	72	2013	0.0747265	1.29756	11.1661	0.207639	2.31154	0.007576	0.069768	0.181045	439	1.98009	0.015339	0.325592
7	73	2013	0.05176	1.19481	11.5864	0.14842	3.01847	0.008749	0.070639	0.210507	948	2.02836	0.012161	0.232118
7	74	2013	0.0475515	1.19481	10.9885	0.307485	2.60047	0.007324	0.087748	0.215041	266	2.08211	0.016382	0.296027
7	75	2013	0.0653289	0.910854	10.3033	0.489548	2.32532	0.007577	0.067118	0.120583	69	1.76081	0.006382	0.287342
7	76	2013	0.081717	1.2668	12.0493	5.2933	3.22127	0.009281	0.10206	0.540055	2801	1.89435	0.027685	0.419925
8	77	2013	0.135288	1.11287	11.6785	-0.09953	2.48823	0.011333	0.042577	0.483007	5179	1.92953	0.017028	0.476736
8	78	2013	0.0955354	1.20016	11.7192	0.173847	2.53449	0.009412	0.059102	0.871607	2245	1.84832	0.017461	0.48853
8	79	2013	0.0718888	0.914205	10.812	0.318454	2.8679	0.008591	0.068503	0.318678	716	2.12338	0.008537	0.381305
8	80	2013	0.0591254	1.4504	11.4183	0.068993	2.63261	0.008501	0.08836	0.624955	425	1.72666	0.006772	0.413487
8	81	2013	0.0720785	1.35608	11.1393	0.125163	2.91669	0.008058	0.04507	0.327426	548	1.76446	0.008276	0.404659
8	82	2013	0.0736357	1.33962	11.4049	0.066691	2.44582	0.00814	0.053347	0.520873	708	1.85738	0.016367	0.396634
8	83	2013	0.0855847	1.11287	11.0438	0.287682	2.81	0.008289	0.04326	0.71741	499	2.18391	0.008234	0.429771
8	84	2013	0.0513923	1.08437	10.6358	0.848721	2.40875	0.00665	0.028741	0.221334	129	2.02648	0.001868	0.362838
8	85	2013	0.0595795	1.91553	11.4717	0.718433	2.69124	0.008291	0.06688	0.843103	214	1.76577	0.002094	0.353451
8	86	2013	0.064425	1.20016	10.8797	0.277632	2.84781	0.007252	0.063122	0.429687	769	2.08192	0.01087	0.456293
8	87	2013	0.0409971	0.914205	10.5251	0.998319	2.36837	0.007672	0.015248	0.163102	85	2.30034	0.00104	0.361553
9	88	2013	0.0659057	0.955492	11.0918	0.358945	3.12325	0.010322	0.062167	0.24108	1617	2.59141	0.012626	0.228754
9	89	2013	0.0526224	1.02019	10.9066	0.421214	3.15828	0.007909	0.064218	0.160269	774	2.28553	0.007003	0.225218
9	90	2013	0.0616574	0.910854	10.2206	0.716155	2.74213	0.00727	0.061593	0.105048	423	2.52745	0.004369	0.139629
9	91	2013	0.0370422	1.17777	10.4258	0.435318	2.10413	0.008745	0.094152	0.0381596	134	2.75504	0.0137	0.178263
9	92	2013	0.042771	1.36546	10.9456	-0.139762	2.68376	0.008164	0.056409	0.173633	283	2.42071	0.005853	0.140601
9	93	2013	0.0569493	0.841982	10.396	0.774925	2.30058	0.008822	0.078256	0.0412267	109	2.668	0.010434	0.265097
9	94	2013	0.0370291	0.955492	11.4292	0.443544	2.40514	0.00976	0.061807	0.52991	148	2.39524	0.012989	0.215867
9	95	2013	0.030872	0.812186	10.0346	1.04517	2.68989	0.007885	0.040584	0.0787888	83	2.60595	0.002266	0.197043
9	96	2013	0.0377841	1.07714	10.3733	0.857638	2.77134	0.007603	0.015032	0.105792	60	2.15431	0.001193	0.155316
9	97	2013	0.0274423	1.10919	10.0937	0.82098	3.33328	0.007392	0.033253	0.105798	129	2.20499	0.001665	0.165532
9	98	2013	0.0282543	0.525338	9.2193	1.28856	1.99198	0.006474	0.107737	0.0795997	136	2.94034	0.002997	0.153775
9	99	2013	0.0251076	0.841982	9.66777	1.19867	1.90658	0.007072	0.06559	0.0326429	31	2.65388	0.00322	0.167319
9	100	2013	0.0265942	0.752863	9.55315	1.26519	1.8563	0.006882	0.039793	0.0490787	119	2.54252	0.003968	0.171006
9	101	2013	0.0331843	0.955492	10.2589	-0.696194	2.40331	0.009232	0.019573	0.0549557	119	2.27773	0.001294	0.133506
9	102	2013	0.0308597	1.10919	10.3123	0.646627	2.30757	0.007083	0.022501	0.138063	96	2.34081	0.004572	0.144677
10	103	2013	0.072007	0.914205	11.1764	0.163629	2.58776	0.010206	0.050168	0.416051	1252	2.56057	0.010929	0.476611
10	104	2013	0.0801335	0.947947	11.9395	0.059423	2.89812	0.014705	0.125099	1.7256	958	2.82023	0.082835	0.464075
10	105	2013	0.0823794	0.947947	10.6017	0.388603	1.31103	0.009499	0.080893	0.220073	50	2.34991	0.011281	0.516422
10	106	2013	0.0333151	0.947947	10.8809	0.748938	2.50471	0.00939	0.012125	0.0684115	62	2.44339	0.001049	0.333723
10	107	2013	0.0494931	0.941359	11.2134	0.182322	3.05777	0.009663	0.063868	0.346032	417	2.66071	0.014862	0.499273
10	108	2013	0.038776	0.600839	10.8334	0.550046	2.70002	0.008873	0.038988	0.269745	133	2.305	0.003929	0.387899
10	109	2013	0.0350313	0.914205	10.4629	0.921522	1.61343	0.008805	0.038988	0.0935185	63	2.40976	0.000925	0.363361
10	110	2013	0.0376794	0.941359	10.7963	0.510826	2.18155	0.009096	0.012026	0.134568	119	2.42446	0.00181	0.490291
10	111	2013	0.0407374	1.08437	10.4829	0.761822	1.95445	0.008261	0.025809	0.162801	82	2.36713	0.002059	0.359715
11	112	2013	0.0456004	1.28061	11.0885	0.370374	2.72654	0.012937	0.068911	0.180288	475	2.36471	0.016093	0.328248
11	113	2013	0.0343145	1.40442	10.6209	0.640692	2.84433	0.009041	0.031606	0.1021	52	2.34153	0.002729	0.25
11	114	2013	0.0312643	0.371507	10.3587	0.635989	3.13201	0.008373	0.026632	0.183295	50	2.49801	0.002147	0.275114
11	115	2013	0.038554	1.55267	11.154	0.430985	2.50226	0.009551	0.038222	0.152301	33	2.16477	0.00076	0.272346
11	116	2013	0.0327148	1.08437	10.6982	0.81093	2.55179	0.001273	0.035017	0.496134	18	2.19416	0.070876	0.178729
11	117	2013	0.0334412	0.587989	9.79879	0.413478	2.70471	0.061707	0.023579	0.122142	68	3.34082	0.001379	0.340277
11	118	2013	0.0266994	0.587989	10.0025	0.980829	2.54866	0.00405	0.020137	0.19625	39	2.67956	0.001352	0.215095
11	119	2013	0.0301161	0.371507	10.0857	0.882389	1.95303	0.008736	0.030965	0.0885493	94	2.23815	0.002266	0.227645
11	120	2013	0.0297398	0.941359	10.0166	0.628609	2.18605	0.006341	0.022319	0.0829935	56	2.24746	0.001947	0.182187
11	121	2013	0.0292763	1.07714	9.82217	0.832909	3.12369	0.014431	0.033332	0.140676	22	2.70915	0.001882	0.220972
11	122	2013	0.0348026	0.637837	10.625	0.56189	2.05668	0.008368	0.050525	0.106513	43	2.0693	0.003754	0.085691
12	123	2013	0.0892171	0.655607	11.3542	0.080043	3.04309	0.012803	0.074997	0.113373	2251	2.69087	0.018517	0.362984
12	124	2013	0.0759483	0.972681	11.5468	0.235722	3.06572	0.010485	0.068576	0.60266	1969	2.23936	0.013038	0.41486
12	125	2013	0.0597897	0.655607	11.4013	0.169899	2.56879	0.009713	0.071296	0.146771	647	2.21715	0.015742	0.336807
12	126	2013	0.0563155	0.97254	10.7413	0.479573	2.35138	0.008575	0.086776	0.0423337	111	2.32008	0.011218	0.265518
12	127	2013	0.0475404	0.742609	12.0657	0.245123	3.29324	0.011356	0.022685	0.250531	201	2.61409	0.00592	0.247532
12	128	2013	0.0780714	1.04702	11.3648	0.204794	2.88256	0.008962	0.047009	0.540645	748	2.20414	0.007789	0.478407
12	129	2013	0.0606338	0.73029	10.8211	0.254234	2.93013	0.009659	0.054691	0.226395	509	2.13865	0.005742	0.265081
12	130	2013	0.0504181	0.655607	10.6284	0.360003	3.17262	0.007932	0.074953	0.0925084	507	2.69108	0.00816	0.413053
12	131	2013	0.0457772	0.737646	10.8182	0.424883	2.35328	0.008397	0.071992	0.0551436	260	2.4423	0.010036	0.279729
12	132	2013	0.054311	1.0078	11.5167	0.262364	3.36211	0.008995	0.043856	0.416566	431	2.01783	0.00966	0.284246
12	133	2013	0.044087	0.97254	10.8538	0.470004	2.62104	0.008431	0.054139	1.36398	126	2.21954	0.00599	0.330662
12	134	2013	0.0423745	0.655607	10.8485	0.483169	2.58324	0.009711	0.056331	0.146771	647	2.21715	0.008504	0.265518
12	135	2013	0.0462301	0.655607	10.3292	0.62253	2.76128	0.007862	0.06343	0.174609	478	2.64809	0.005881	0.232798
12	136	2013	0.0478456	0.738561	10.6572	0.587787	3.16125	0.008577	0.055891	0.0890527	181	2.28139	0.005503	0.325493
12	137	2013	0.049842	0.597115	10.5857	0.619039	2.89922	0.007565	0.066509	0.162024	248	2.5872	0.005387	0.305263
12	138	2013	0.145137	0.73029	10.9408	0.385662	3.13853	0.008972	0.039507	0.23814	191	2.49715	0.005424	0.314908
12	139	2013	0.0324072	0.737646	9.97213	0.693147	2.21266	0.008084	0.07823	0.0896333	148	2.28122	0.004122	0.292405
13	140	2013	0.0582054	0.588546	11.1197	0.130053	2.00418	0.012503	0.123435	0.426899	1238	1.89985	0.025786	0.395622
13	141	2013	0.0340961	0.525338	10.1128	0.90706	2.72064	0.008251	0.08583	0.0227047	65	2.33297	0.007628	0.184632
13	142	2013	0.0481919	0.567398	10.723	0.475424	2.463	0.008671	0.045438	0.0353921	718	2.83463	0.004778	0.360337
13	143	2013	0.0447911	0.669754	10.2729	0.650588	2.37118	0.008191	0.068006	0.0189392	107	2.63224	0.007249	0.214828
13	144	2013	0.0401317	0.597115	10.2388	0.869653	2.1318	0.007952	0.081882	0.0686809	90	2.38045	0.007716	0.279828
13	145	2013	0.0416239	0.622406	10.5315	0.785147	2.44582	0.009018	0.076045	0.0263002	56	2.00113	0.010266	0.236283
13	146	2013	0.0366121	0.588546	10.2491	0.730887	2.34469	0.009908	0.073082	0.0395097	149	2.27231	0.008225	0.343582
13	147	2013	0.0412808	0.567398	10.745	0.614713	2.50307	0.009236	0.090344	0.082038	172	1.94053	0.012135	0.259937
13	148	2013	0.0502362	0.597115	10.2077	1.03307	2.24918	0.00897	0.100892	0.0364283	103	2.72912	0.009611	0.197605
13	149	2013	0.0394248	0.525338	10.5355	0.597837	2.67277	0.009058	0.099886	0.0697442	94	1.97302	0.008845	0.269965
13	150	2013	0.0537593	0.525338	10.3559	0.878839	1.75267	0.008254	0.126935	0.0319544	44	2.14399	0.007453	0.439817
13	151	2013	0.0316937	0.433616	10.8689	0.606513	2.35613	0.009696	0.021607	0.0150207	24	2.34573	0.002658	0.232023
13	152	2013	0.032142	0.433616	9.96848	1.27629	2.32825	0.007507	0.044172	0.0445052	186	2.48058	0.003323	0.229305
13	153	2013	0.0270007	0.525338	9.69966	1.28411	1.57691	0.009721	0.088061	0.0101533	42	2.80089	0.005185	0.196555
13	154	2013	0.0266682	0.670895	9.81934	1.48526	1.0116	0.009286	0.054279	0.0267202	49	2.39915	0.003236	0.246222
13	155	2013	0.0207067	0.669754	9.66979	1.52659	2.59227	0.007741	0.094544	0.0268018	45	2.59655	0.005535	0.253327
13	156	2013	0.0261154	0.525338	9.75325	1.4609	2.56264	0.008845	0.059405	0.0162416	67	2.61275	0.004097	0.262935
14	157	2013	0.09459	0.683126	11.6093	-0.435318	2.79117	0.013715	0.09678	0.148835	3277	2.10465	0.023165	0.453113
14	158	2013	0.0384496	0.683126	10.6826	0.649345	3.12192	0.008449	0.057227	0.154698	61	2.34823	0.007288	0.39159
14	159	2013	0.0363638	0.433616	10.3463	1.14043	2.81899	0.008923	0.014641	0.0289918	53	3.24862	0.002572	0.35408
14	160	2013	0.042654	0.367533	11.1627	0.538997	2.62973	0.006939	0.018976	0.0516425	218	2.1829	0.004031	0.311104
14	161	2013	0.0922878	0.812186	10.9571	0.611633	2.28034	0.009417	0.068791	0.0481251	21	1.84041	0.012798	0.228114
14	162	2013	0.0291324	0.679934	10.5955	0.983491	2.46044	0.007015	0.024249	0.0400129	42	1.85979	0.003072	0.26243
14	163	2013	0.0324063	0.629318	10.0651	0.948879	2.01223	0.007671	0.059195	0.0512255	127	2.06866	0.008945	0.32756
14	164	2013	0.0334806	0.367533	9.91324	1.28468	2.07443	0.006308	0.046883	0.0633725	89	1.86729	0.002951	0.286726
14	165	2013	0.0268903	0.683126	9.7851	1.32206	3.11263	0.007197	0.042971	0.024896	61	2.24814	0.002549	0.159289
14	166	2013	0.0403939	0.371507	10.2742	1.00254	2.11142	0.007723	0.02997	0.0254983	27	2.02598	0.00242	0.296221
14	167	2013	0.0341528	0.629318	10.1526	1.21494	2.23858	0.006436	0.026732	0.118505	15	1.78794	0.001557	0.288321
15	168	2013	0.0908206	0.371507	11.5889	0.259511	2.30358	0.011203	0.056094	0.0856497	2387	1.70766	0.011027	0.332907
15	169	2013	0.0445945	0.451639	10.7942	0.550046	2.96166	0.007363	0.03548	0.0815303	341	2.22337	0.004037	0.267049
15	170	2013	0.0986295	0.451639	10.815	0.609111	2.74149	0.008546	0.057879	0.113085	213	1.95771	0.007069	0.238785
15	171	2013	0.064585	0.501433	10.2256	0.81093	3.18759	0.007427	0.051357	0.0517748	130	1.87748	0.003777	0.251762
15	172	2013	0.0307207	0.451639	9.54581	1.5149	2.6086	0.006444	0.038805	0.0323771	36	2.54528	0.001786	0.268153
15	173	2013	0.0373793	0.367533	10.6803	0.934309	2.34756	0.007407	0.037689	0.0163819	122	2.13424	0.00356	0.204572
15	174	2013	0.0412846	0.371507	10.5271	0.980829	2.30857	0.006649	0.033407	0.01537	103	2.15661	0.002242	0.185727
15	175	2013	0.0376235	0.367533	9.97035	1.23504	2.21157	0.006884	0.01796	0.0077594	33	2.9247	0.001093	0.26183
15	176	2013	0.0409257	0.367533	10.0604	1.3459	1.82616	0.007689	0.038964	0.0267524	68	1.86869	0.002407	0.234259
15	177	2013	0.0361799	0.451639	10.4018	0.693147	2.44495	0.007365	0.026474	0.139186	86	2.23215	0.00183	0.210028
15	178	2013	0.029384	0.451639	9.84522	1.31203	1.78507	0.007835	0.02797	0.0236908	90	2.09026	0.001468	0.245948
15	179	2013	0.0306844	0.367533	9.98516	1.21939	2.46385	0.007446	0.018678	0.00461874	62	3.01453	0.001038	0.248528
15	180	2013	0.0375755	0.451639	10.1453	1.11334	2.19389	0.007579	0.054036	0.0791736	51	2.64627	0.003744	0.171734
16	181	2013	0.130606	0.682897	12.1299	0.241162	2.70203	0.016486	0.11196	0.477521	4263	2.22635	0.043664	0.428624
16	182	2013	0.0368723	0.587989	10.3351	0.862187	2.06433	0.008625	0.017815	0.142038	60	2.6706	0.001934	0.21466
16	183	2013	0.655188	0.935882	13.0557	0	3.61173	0.021878	0.155468	2.29561	11579	2.33644	0.229044	0.612187
16	184	2013	0.0597667	0.655317	11.935	0.274437	3.7535	0.016098	0.065483	2.01807	504	2.43474	0.043271	0.399192
16	185	2013	0.0660872	0.443733	10.275	0.546544	1.54543	0.00919	0.261623	0.365191	210	2.19927	0.02689	0.349077
16	186	2013	0.12472	0.551529	11.3759	0.107631	2.31254	0.011428	0.100477	0.56484	1048	2.17323	0.045866	0.375
16	187	2013	0.0655191	0.549127	12.12	0.271934	2.77071	0.008718	0.041347	0.610992	298	2.34721	0.00626	0.495192
16	188	2013	0.0345365	0.348389	10.8375	0.897942	1.80993	0.008992	0.060646	0.165741	124	2.0929	0.003793	0.214634
16	189	2013	0.0311907	0.443587	10.1512	0.88986	1.37118	0.009206	0.066313	0.0350909	44	1.87182	0.003921	0.188055
16	190	2013	0.0515515	0.693989	10.2576	0.510826	2.95907	0.009511	0.028864	0.261764	114	2.05196	0.002733	0.245819
16	191	2013	0.0572481	0.416827	10.5612	1.10762	2.72392	0.007727	0.030272	1.32712	477	2.35163	0.007589	0.245737
16	192	2013	0.0359601	0.443733	11.2656	0.826064	1.60944	0.008637	0.072465	0.384845	24	2.14211	0.005118	0.349183
16	193	2013	0.0373362	0.416827	9.85377	1.24833	2.60417	0.008579	0.023058	0.294215	22	2.10145	0.001623	0.24794
16	194	2013	0.033827	0.348389	10.5047	0.716751	2.25129	0.008326	0.035838	0.14178	6	2.07794	0.003079	0.298195
16	195	2013	0.0359748	0.501433	10.1909	0.716388	2.3466	0.008205	0.021527	0.246392	48	2.21155	0.001655	0.269908
16	196	2013	0.0841716	0.93394	12.5793	0.070618	3.99581	0.022989	0.076801	1.72678	1520	1.71213	0.099553	0.282982
16	197	2013	0.107722	0.655317	10.2828	0.04256	1.91545	0.015727	0.086373	0.836153	483	1.57748	0.050897	0.291413
16	198	2013	0.0621911	0.443733	10.0649	0.836791	0.978326	0.008395	0.084921	0.310893	82	1.97967	0.006707	0.339428
16	199	2013	0.037841	0.416827	9.94122	0.875057	1.19392	0.008477	0.129639	0.181028	52	2.32594	0.007462	0.312072
16	200	2013	0.0426523	0.348389	10.5642	0.877004	1.11841	0.008301	0.037295	0.162602	29	1.98775	0.002723	0.338675
17	201	2013	0.0372706	0.501433	10.366	0.969401	2.43973	0.007801	0.018735	0.0345053	332	2.93649	0.00153	0.43758
17	202	2013	0.0441432	0.545998	10.676	0.479573	2.53449	0.009441	0.032567	0.0976444	521	2.91862	0.004073	0.478436
17	203	2013	0.0379246	0.571974	10.8974	0.613105	2.74855	0.008027	0.020022	0.0888682	181	3.17826	0.003264	0.413356
17	204	2013	0.0332131	0.443587	10.6803	7.31189	2.60269	0.008559	0.050761	0.227365	36	2.841	0.004135	0.285425
17	205	2013	0.0322385	0.579793	10.9414	6.52356	2.4248	0.007838	0.014913	0.507146	3	2.62668	0.001763	0.274049
17	206	2013	0.0285806	0.443587	9.85146	1.06209	1.98787	0.006644	0.032625	0.290313	42	2.94202	0.001592	0.298886
17	207	2013	0.0274219	0.443587	9.53184	6.16121	1.36098	0.007384	0.05076	0.018465	6	2.6085	0.001716	0.327922
17	208	2013	0.0293881	0.348389	9.53184	7.61184	2.17475	0.007489	0.054654	0.0215382	41	2.9456	0.002789	0.372171
17	209	2013	0.0227562	0.581288	9.7466	6.17587	1.66771	0.007455	0.011371	0.0460771	34	3.18571	0.000583	0.260524
17	210	2013	0.0248496	0.576767	9.45478	6.09357	1.82455	0.007568	0.012359	0.0564089	14	3.78088	0.000588	0.294584
17	211	2013	0.025319	0.545998	9.91041	5.70378	1.6864	0.007059	0.019063	0.0143728	7	3.09717	0.001051	0.288433
17	212	2013	0.0248065	0.626881	10.0719	1.08122	1.62924	0.007293	0.014224	1.08873	9	2.87744	0.00079	0.265201
18	213	2013	0.0569862	0.511008	10.9241	0.404707	2.18605	0.015715	0.070816	0.351888	373	2.67187	0.021278	0.508847
18	214	2013	0.0489827	1.40676	11.0728	0.269965	1.94591	0.014291	0.030063	0.0250643	8	2.59929	0.005784	0.355172
19	215	2013	0.0836533	0.463151	11.2473	1.29533	2.5787	0.010414	0.097914	0.3439	3335	2.30789	0.043668	0.481144
19	216	2013	0.035641	0.462292	10.3206	0.717696	1.97408	0.00534	0.075264	0.0626734	97	2.39806	0.004999	0.310314
19	217	2013	0.0361334	0.723044	11.1776	0.82098	2.40604	0.009866	0.015133	0.0144715	205	2.53161	0.003351	0.375595
19	218	2013	0.0343659	0.428368	10.019	0.859164	2.18493	0.006446	0.041551	0.0123019	100	2.69911	0.002934	0.695139
19	219	2013	0.0588616	0.463151	10.4804	1.16477	2.27727	0.00643	0.066335	0.150467	146	2.4471	0.00604	0.454936
19	220	2013	0.0481091	0.531379	10.1887	1.77647	2.50144	0.007626	0.027034	0.119591	347	2.49541	0.002376	0.327898
19	221	2013	0.0449098	0.569456	9.7252	1.4283	1.70111	0.008151	0.019019	0.0418081	39	2.90484	0.00103	0.23296
19	222	2013	0.0645707	0.463151	9.87488	1.15653	2.4647	0.006612	0.071245	0.0467174	38	2.4408	0.00385	0.362239
19	223	2013	0.0335338	0.428368	10.1284	0.928074	1.12168	0.006196	0.079265	0.021023	28	2.45969	0.004624	0.387826
19	224	2013	0.0308756	0.428368	10.3696	1.55351	1.95869	0.006955	0.027981	0.0611106	84	2.59368	0.002303	0.404404
19	225	2013	0.036729	0.478332	9.77018	0.955512	1.96991	0.007294	0.060828	0.0313494	37	2.51059	0.00339	0.37302
19	226	2013	0.037423	0.428368	10.1037	0.98308	1.81482	0.006253	0.049325	0.0207405	55	2.34662	0.002773	0.348178
19	227	2013	0.0304351	0.428368	10.103	1.42146	1.70111	0.007095	0.041477	0.0374717	75	2.57983	0.002698	0.933471
19	228	2013	0.028167	0.531379	9.78521	1.4612	1.14422	0.005974	0.074184	0.0736044	14	2.6154	0.00205	0.473256
19	229	2013	0.0249786	0.474566	9.80378	2.42786	1.32176	0.006341	0.041452	0.0156301	27	2.36408	0.00205	0.405505
19	230	2013	0.0283888	0.722344	10.1895	1.93831	1.55604	0.008531	0.010433	0.0102047	63	2.74978	0.000711	0.19911
19	231	2013	0.0261173	0.569456	9.27472	1.19481	0.39221	0.006454	0.031742	0.0217448	10	3.08571	0.002156	0.249386
19	232	2013	0.0268833	0.462292	9.97795	0.81831	1.44692	0.005332	0.063731	0.0221051	30	2.61158	0.00343	0.38914
20	233	2013	0.0521766	1.17254	10.9155	0.606136	1.96711	0.011928	0.047133	0.18763	552	2.43703	0.012147	0.258833
20	234	2013	0.03955	1.07929	10.2088	0.971861	2.63763	0.0081	0.032823	0.0349339	16	3.30721	0.002507	0.273613
20	235	2013	0.0360103	0.979859	9.92177	1.16284	1.66771	0.008409	0.025306	0.0147362	97	2.99372	0.001326	0.223006
20	236	2013	0.0330371	0.943885	9.61621	0.990399	1.55393	0.008068	0.030821	0.0232274	19	3.34322	0.001824	0.209604
21	237	2013	0.0567461	1.03872	11.0419	0.916291	2.65746	0.012626	0.026023	0.306406	951	3.06626	0.006452	0.134964
21	238	2013	0.0227485	0.626881	10.1134	1.02962	2.38417	0.008947	0.022207	0.0145061	67	3.0468	0.001731	0.147302
21	239	2013	0.0278991	1.95697	10.845	0.597837	2.72654	0.008907	0.014048	0.0401117	113	2.77039	0.001819	0.185582
21	240	2013	0.0193716	1.95697	9.76996	1.25327	1.35584	0.009032	0.013083	0.0276817	14	3.23071	0.000932	0.146492
21	241	2013	0.0205969	0.979859	9.2885	1.70054	1.49739	0.008463	0.026138	0.00102163	8	3.22721	0.001061	0.087407
22	242	2013	0.0876049	0.432282	11.0108	0.378436	2.49238	0.013174	0.079918	0.22456	3885	2.55995	0.019649	0.258931
22	243	2013	0.0383588	0.518214	10.5305	1.21394	1.80006	0.010233	0.021732	0.00361438	4	3.0092	0.003048	0.168731
22	244	2013	0.036291	0.518214	10.5979	1.11669	2.19944	0.008991	0.021286	0.039984	117	3.40368	0.002158	0.170535
22	245	2013	0.035903	0.432282	10.4604	1.22908	2.53687	0.01104	0.052331	0.0227416	176	3.3366	0.005339	0.176359
22	246	2013	0.0275059	0.433616	10.0718	1.45969	2.67208	0.009283	0.043384	0.0119545	55	3.19415	0.003586	0.119536
22	247	2013	0.0243454	0.518214	10.949	0.594707	1.52606	0.010582	0.00642	0.00443365	31	3.18432	0.000859	0.265727
22	248	2013	0.0301271	0.432282	10.0364	1.76831	1.59939	0.008083	0.014156	0.0051773	53	3.14288	0.0011	0.130562
22	249	2013	0.0307141	1.03003	11.232	0.479573	2.33117	0.010941	0.008651	0.00103983	16	3.08731	0.000943	0.458569
22	250	2013	0.02781	0.433616	9.88471	2.01448	1.61939	0.008892	0.013098	0.00300398	7	3.40167	0.000731	0.148599
22	251	2013	0.0261709	0.474566	9.92103	1.76492	1.20597	0.008929	0.012992	0.00825571	16	3.57663	0.00098	0.14378
23	252	2013	0.0526613	0.53944	10.7818	0.693147	2.4664	0.013844	0.028165	0.141452	594	2.91917	0.004998	0.234215
23	253	2013	0.0479636	0.501147	11.6361	0.385336	2.95595	0.0104	0.006825	0.226601	4	1.96681	0.002249	0.211244
23	254	2013	0.030821	0.610815	10.1726	1.60486	2.54945	0.012667	0.008366	0.104403	55	3.55642	0.000893	0.189152
23	255	2013	0.0278558	0.432282	9.39424	1.81796	1.49962	0.009952	0.026475	0.0501959	33	3.85135	0.001611	0.12043
23	256	2013	0.0218065	0.53944	9.91185	1.95778	1.15373	0.010747	0.005672	0.00381682	21	2.49433	0.000427	0.211169
23	257	2013	0.0297868	0.501147	10.1522	1.75188	2.08691	0.009765	0.003133	0.00428215	19	1.87561	0.000324	0.185065
23	258	2013	0.0259539	0.432282	9.59574	1.7489	2.38324	0.010096	0.020756	0.0033975	5	3.62385	0.001397	0.166047
23	259	2013	0.0335356	0.758987	10.9653	1.2869	2.40514	0.00989	0.000571	0.0103332	12	2.06331	7.7e-05	0.245241
23	260	2013	0.0299933	0.518214	10.0402	1.03823	2.10291	0.010491	0.009739	0.00888119	10	3.83818	0.000642	0.065856
24	261	2013	0.0361795	0.866039	10.6714	1.14072	1.96711	0.009352	0.029646	0.0785534	88	2.87256	0.004684	0.245848
25	262	2013	0.0367855	0.942322	11.2187	0.526093	2.87751	0.012454	0.019128	0.116189	133	2.54536	0.006203	0.146606
25	263	2013	0.0273553	0.849979	10.9678	0.599076	2.78501	0.009623	0.014418	0.0653793	18	2.79045	0.001758	0.189482
25	264	2013	0.0221013	1.03003	10.1039	1.46117	2.52333	0.009381	0.008577	0.0303388	15	3.01498	0.000421	0.100442
26	265	2013	0.0452547	1.25613	11.3357	0.154151	2.42922	0.01168	0.019069	0.206749	309	1.81728	0.005033	0.379812
26	266	2013	0.0352104	2.25338	12.3216	0.192655	3.22605	0.011545	0.004902	0.0565128	50	1.96681	0.002211	0.197789
27	267	2013	0.464247	0.750779	11.9062	-0.131026	2.04361	0.013323	0.080211	1.25988	21388	2.35779	0.045232	0.705705
28	268	2013	0.128931	0.621727	11.8715	-0.203861	2.7173	0.011674	0.084247	0.542979	3292	1.88762	0.025376	0.403487
29	269	2013	0.376974	1.52088	11.9241	-0.097112	1.98527	0.010246	0.225921	1.1781	11234	2.33644	0.097634	0.658495
30	270	2013	0.144442	0.462292	10.5372	-0.592509	1.96287	0.00835	0.04077	0.326613	2495	3.02643	0.011209	0.326134
1	1	2014	0.0606554	0.954879	10.799	0.516691	2.55179	0.009549	0.078185	0.169929	692	2.43161	0.006345	0.262088
1	2	2014	0.0765832	1.05757	11.2954	0.485508	2.24071	0.008723	0.055906	0.1654	273	2.24535	0.006596	0.215207
1	3	2014	0.0631902	0.670326	10.5785	0.646627	3.08329	0.011388	0.037817	0.220779	299	2.2435	0.004335	0.259737
1	4	2014	0.0596313	0.786632	10.4025	0.798508	2.88815	0.0078	0.085328	0.0712844	179	2.19464	0.006671	0.155166
1	5	2014	0.0579401	0.720733	10.0327	1.1086	2.81301	0.007886	0.062164	0.0774312	64	1.56563	0.00369	0.330668
1	6	2014	0.0566059	0.929985	10.1849	0.884202	3.125	0.00777	0.053937	0.107264	377	2.26396	0.004765	0.203565
1	7	2014	0.0323843	0.933516	10.3268	0.931558	2.71271	0.008146	0.012707	0.0237452	25	2.90153	0.00023	0.22679
1	8	2014	0.0506609	0.670326	10.5487	0.82098	2.51527	0.008198	0.009641	0.0295301	54	2.92934	0.000757	0.207686
1	9	2014	0.0520796	0.954879	10.6614	0.693147	2.87807	0.008377	0.054747	0.060852	72	2.28975	0.003776	0.27299
1	10	2014	0.0734127	0.929985	10.7874	0.182322	2.39608	0.009577	0.070575	0.149442	144	2.08505	0.007087	0.125663
1	11	2014	0.0284083	0.929985	10.1667	0.470004	2.61374	0.008507	0.05134	0.19608	58	2.42031	0.00335	0.226271
2	12	2014	0.0812958	1.09492	10.9857	0.207639	2.6174	0.015663	0.052911	0.258978	1008	2.04251	0.01543	0.370112
2	13	2014	0.0660259	0.933516	10.2958	0.788457	2.43624	0.010637	0.023927	0.0295401	56	3.22867	0.002961	0.517622
2	14	2014	0.038337	1.04118	10.7006	0.613682	2.16905	0.009113	0.029142	0.0194929	14	2.31104	0.006245	0.347251
2	15	2014	0.0673276	0.720733	10.5763	0.538997	2.18605	0.009872	0.024408	0.0315165	107	2.38241	0.003201	0.466881
2	16	2014	0.0502439	0.650614	10.7132	0.489895	2.73177	0.010146	0.023228	0.0651638	42	2.46924	0.004	0.519754
2	17	2014	0.0583324	0.933516	10.9572	0.48046	1.98924	0.012151	0.016432	0.00567196	20	2.53775	0.001903	0.301124
2	18	2014	0.0498516	0.720733	10.3556	0.606136	2.63045	0.010866	0.020162	0.0211946	66	2.53982	0.002149	0.298475
2	19	2014	0.0581009	0.29836	10.0406	1.51437	2.33311	0.010663	0.037038	0.0765858	80	2.73555	0.002722	0.179423
2	20	2014	0.0484147	0.954879	9.98948	0.954975	2.29354	0.01066	0.012424	0.0187804	31	3.56071	0.00101	0.339312
2	21	2014	0.0606185	0.29836	10.224	0.847298	2.0656	0.010691	0.021158	0.0202267	85	2.69669	0.001872	0.336987
2	22	2014	0.0284431	0.943878	10.2737	0.693147	2.39699	0.010487	0.018396	0.0313106	31	3.18113	0.001765	0.405621
3	23	2014	0.0645599	0.554269	11.4717	0.389465	2.86619	0.013171	0.013841	0.0465902	58	2.76942	0.002453	0.310939
3	24	2014	0.0716568	0.933516	11.7805	0.419854	2.89922	0.010312	0.008056	0.0307888	117	2.79289	0.001471	0.290078
3	25	2014	0.0709172	0.481594	11.595	0.231928	2.90581	0.008619	0.031596	0.00188979	14	2.34548	0.005978	0.287329
3	26	2014	0.0278493	0.461177	10.6288	1.30087	2.77695	0.008743	0.005174	0.0294641	31	2.85913	0.000396	0.291861
3	27	2014	0.0564872	0.360746	11.0084	1.06784	2.62973	0.009434	0.004588	0.0109579	26	2.35371	0.000489	0.225403
3	28	2014	0.0574428	0.481594	12.2068	0.227784	4.66598	0.01005	0.001798	0.0110572	25	2.6031	0.000359	0.278088
3	29	2014	0.0526531	0.832069	11.0046	1.29325	2.98417	0.008987	0.001052	0.147577	665	2.30555	0.000151	0.268296
3	30	2014	0.0313663	0.554269	10.8565	1.11962	3.33719	0.006718	0.002742	0.207309	19	1.81219	0.000229	0.294313
3	31	2014	0.0433548	0.554269	10.6247	1.77149	3.33113	0.005994	0.005082	0.00330436	9	2.92256	0.000302	0.212676
4	32	2014	0.105392	0.461177	11.36	0.141412	2.76758	0.009955	0.05683	0.136726	1679	2.73406	0.011949	0.419441
4	33	2014	0.0799244	0.860346	11.6077	0.238411	2.67346	0.009798	0.047263	0.518235	1335	2.47955	0.008828	0.423928
4	34	2014	0.0806015	0.940436	11.1104	0.318454	2.28034	0.007224	0.037623	0.118684	353	2.30273	0.006618	0.325361
4	35	2014	0.0435469	0.285736	11.0216	0.526093	2.28136	0.007558	0.019284	0.0441777	53	2.28187	0.002727	0.362096
4	36	2014	0.055593	0.785525	11.1255	0.37949	2.39608	0.007194	0.018075	0.235664	37	2.21499	0.003887	0.226059
4	37	2014	0.0587368	0.784989	10.6523	0.479573	2.59898	0.007435	0.015662	0.275476	62	1.9891	0.001883	0.376163
4	38	2014	0.0422851	0.860346	10.6979	0.496437	2.47654	0.007925	0.030384	0.19034	106	2.15087	0.001711	0.325206
4	39	2014	0.0748619	0.860346	11.0546	0.318454	2.05156	0.007102	0.044504	0.272769	56	2.23832	0.053062	0.294138
4	40	2014	0.0505295	0.461177	10.4306	0.927262	1.90211	0.008484	0.018446	0.0366689	64	2.0059	0.002064	0.2773
4	41	2014	0.063325	0.784989	10.9114	0.374694	2.72851	0.007067	0.037975	0.0612726	25	2.18553	0.002074	0.296047
4	42	2014	0.0446336	0.860346	11.4144	0.287682	2.68444	0.008875	0.031793	0.0431808	41	2.42525	0.011887	0.164592
4	43	2014	0.047218	0.285736	10.3909	0.810305	2.76443	0.007166	0.023261	0.0728064	43	1.77044	0.001953	0.30383
4	44	2014	0.0589128	0.940436	10.2407	0.733969	1.76815	0.009597	0.026952	0.158023	58	2.40785	0.002541	0.23887
5	45	2014	0.0890447	0.360746	11.1689	0.530628	2.96733	0.008619	0.036639	0.238342	1138	2.11838	0.006159	0.833848
5	46	2014	0.039187	0.285736	10.925	0.931558	2.43537	0.008698	0.015432	0.0367128	104	2.03973	0.001559	0.397229
5	47	2014	0.0226216	0.285736	10.516	1.18913	3.43237	0.008777	0.023303	0.0246826	46	1.94852	0.001514	0.274685
5	48	2014	0.0673394	0.473634	10.9414	1.30941	2.40875	0.010016	0.023696	0.025442	7	1.97905	0.002533	0.505944
5	49	2014	0.0417839	0.285736	10.7228	0.919642	2.94812	0.00878	0.014232	0.0464406	63	2.15021	0.001855	0.407161
5	50	2014	0.0557741	0.473634	10.8837	1.15176	2.14827	0.009941	0.007213	0.0288279	9	2.12651	0.001046	0.362789
5	51	2014	0.0296984	0.346854	10.9485	1.00052	2.73307	0.008932	0.013204	0.00458624	7	2.38976	0.001257	0.212308
5	52	2014	0.0371635	0.346854	10.4512	1.46979	1.85317	0.007409	0.007655	0.011888	12	2.48222	0.000838	0.299389
6	53	2014	0.0902664	0.360746	10.8944	0.566396	2.3302	0.007759	0.018604	0.078313	2043	2.29682	0.002567	0.355531
6	54	2014	0.0361855	0.346854	10.0475	1.17155	1.92132	0.008509	0.013027	0.0460431	75	1.88179	0.000978	0.584453
6	55	2014	0.0297016	0.562313	10.2357	0.625756	2.03862	0.008933	0.008149	0.0980039	16	1.44063	0.001089	0.484999
6	56	2014	0.0474277	0.720633	10.0922	1.49115	1.91839	0.006219	0.007301	0.0329628	2	1.58039	0.00136	0.471798
6	57	2014	0.0537252	0.720633	10.2738	1.68973	2.07065	0.005487	0.006587	0.151841	16	1.73112	0.000926	0.417091
6	58	2014	0.0417257	0.360746	11.8949	0.251314	3.23907	0.009703	0.013007	0.13437	141	2.5964	0.0025	0.623653
6	59	2014	0.0470718	0.720633	9.94679	1.92122	2.463	0.010422	0.003719	0.066347	5	1.67936	0.00056	0.519119
6	60	2014	0.0543296	0.778616	10.4001	1.50906	1.981	0.01051	0.00738	0.204003	19	1.74574	0.000543	0.564427
6	61	2014	0.0687858	0.562313	10.1315	1.23777	2.19722	0.007202	0.014181	0.00575927	5	1.98929	0.002029	0.322118
6	62	2014	0.0457022	1.02969	10.6641	1.00166	2.40062	0.008687	0.006798	0.65229	33	1.79447	0.000679	0.896904
6	63	2014	0.0632359	0.797143	10.1158	1.66977	2.05412	0.008624	0.002498	0.259843	11	1.85001	0.000459	0.746597
6	64	2014	0.018099	0.346854	9.97427	1.55017	3.30652	0.007603	0.015863	0.0164558	18	1.81267	0.0008	0.738738
7	65	2014	0.123502	1.23132	11.5857	0.021979	3.03495	0.014065	0.098485	0.398487	5284	2.41028	0.034859	0.436921
7	66	2014	0.064938	0.842517	10.9622	9.14953	2.56495	0.007999	0.086997	0.0741061	636	1.87963	0.009155	0.155899
7	67	2014	0.0917794	1.46123	11.5562	0	2.82257	0.008473	0.084318	0.361036	1669	1.96111	0.01636	0.408586
7	68	2014	0.0734324	1.46123	11.2575	0.167054	3.05636	0.006414	0.072768	0.34391	881	2.10947	0.020975	0.385375
7	69	2014	0.0530774	1.19908	10.8344	8.73327	2.09186	0.008578	0.069142	0.25091	275	2.01701	0.006027	0.158156
7	70	2014	0.0453828	1.35592	10.8344	0.327213	2.30058	0.007648	0.055857	0.102747	323	2.14804	0.007405	0.145853
7	71	2014	0.0595294	1.35592	10.8802	0.356675	2.62467	0.006694	0.048936	0.120387	257	1.79367	0.005157	0.211398
7	72	2014	0.100745	1.46123	11.3224	0.209721	2.32337	0.007585	0.069995	0.166321	424	1.9839	0.017187	0.285416
7	73	2014	0.0665032	1.35592	11.5391	0.101783	3.03351	0.008804	0.070852	0.194662	1242	2.0294	0.013211	0.24429
7	74	2014	0.0569637	1.35592	11.1942	0.278713	2.61007	0.00731	0.087871	0.198499	339	2.0792	0.018535	0.256761
7	75	2014	0.0745818	1.05065	10.5957	0.510826	2.36462	0.007386	0.06813	0.119464	78	1.74668	0.006063	0.254738
7	76	2014	0.0828208	0.980664	11.7471	6.24804	3.23001	0.009228	0.103121	0.555264	2713	1.8742	0.025792	0.417605
8	77	2014	0.140059	0.594019	11.5503	-0.040822	2.45959	0.011638	0.043128	0.453716	5525	1.8948	0.017681	1.16629
8	78	2014	0.102216	0.72642	11.4964	0.150823	2.55334	0.009267	0.059472	0.845141	2754	1.81835	0.017492	1.02683
8	79	2014	0.0695224	0.790965	10.7604	0.336472	2.90799	0.008654	0.067442	0.29667	924	2.08879	0.008664	1.01312
8	80	2014	0.0863253	0.980664	11.2045	0.06252	2.66166	0.008263	0.088925	0.618091	547	1.70785	0.020454	1.14925
8	81	2014	0.0989074	1.08279	11.1112	0.257829	2.99423	0.008183	0.045323	0.313609	665	1.73893	0.008493	1.06757
8	82	2014	0.113075	0.937765	11.3637	0.089612	2.48324	0.008309	0.053514	0.49943	884	1.83385	0.016879	1.14216
8	83	2014	0.0855151	0.594019	10.9862	0.259511	2.85934	0.008609	0.043417	0.794436	499	2.14662	0.008774	1.11406
8	84	2014	0.0738588	0.790965	10.686	0.860957	2.57338	0.00673	0.028906	0.245029	177	1.99186	0.002355	1.32183
8	85	2014	0.100175	1.43018	11.3935	0.641854	2.72523	0.008202	0.067003	0.746325	264	1.74351	0.031065	1.64094
8	86	2014	0.108969	0.790965	10.9368	0.315081	2.88648	0.007307	0.063447	0.400389	782	2.05366	0.011415	1.08837
8	87	2014	0.0797781	0.594019	10.8089	0.999706	2.38232	0.007313	0.015357	0.169843	150	2.23051	0.001028	1.25806
9	88	2014	0.0951669	1.05714	11.1227	0.336472	3.17136	0.010519	0.062281	0.238177	1861	2.03707	0.01267	0.236114
9	89	2014	0.0952796	1.12161	11.0672	0.419854	3.13636	0.008074	0.063808	0.171464	791	1.87485	0.007286	0.244626
9	90	2014	0.0794621	1.05065	10.4785	0.646627	2.76695	0.007281	0.062359	0.111007	536	2.29731	0.004586	0.14454
9	91	2014	0.0386096	1.38324	10.4151	0.688328	2.09186	0.008822	0.094176	0.0347834	239	2.49047	0.012611	0.179796
9	92	2014	0.0692537	1.47014	11.0036	0.405465	2.71998	0.008367	0.05612	0.136938	384	2.17516	0.005713	0.185888
9	93	2014	0.0709489	0.989475	10.4723	0.820727	2.34851	0.009042	0.078548	0.0443203	124	2.60937	0.010048	0.151392
9	94	2014	0.0632175	1.05714	11.4845	0.506701	2.41323	0.009833	0.061432	0.449253	143	1.78202	0.005244	0.232229
9	95	2014	0.0329198	0.345371	10.2684	1.0033	2.7213	0.007874	0.040312	0.0897757	68	2.45002	0.002298	0.200517
9	96	2014	0.0398391	0.594019	10.5269	0.79127	2.82316	0.007704	0.01506	0.111197	84	2.21111	0.001163	0.150635
9	97	2014	0.0514288	1.23132	10.3275	0.81093	3.50165	0.007542	0.033265	0.111501	247	2.40879	0.001697	0.186974
9	98	2014	0.0245254	0.653212	9.6358	1.25276	2.14593	0.006208	0.107551	0.0831867	208	2.64398	0.003125	0.141728
9	99	2014	0.0518606	0.989475	9.94727	1.17838	2.04252	0.00701	0.064626	0.0350747	44	2.63334	0.00321	0.199015
9	100	2014	0.0295372	0.345371	9.86324	1.2161	1.89311	0.006858	0.03916	0.0385012	117	2.48703	0.00126	0.178662
9	101	2014	0.0635427	1.05714	10.4987	-0.7073	2.44044	0.009151	0.01942	0.0489279	56	2.09756	0.001297	0.131799
9	102	2014	0.0559742	0.980664	10.4836	0.606136	2.41502	0.007319	0.022727	0.113144	109	2.33659	0.001322	0.164938
10	103	2014	0.102033	0.857791	11.1562	0.111226	2.58173	0.010217	0.051656	0.411922	1323	2.31591	0.011769	0.568191
10	104	2014	0.0837661	1.09859	11.3717	0.018349	2.87413	0.014748	0.129332	1.56786	967	2.44304	0.078815	0.513517
10	105	2014	0.0764884	1.09859	10.876	0.374694	1.29198	0.00897	0.082597	0.214372	47	2.09457	0.011875	0.503594
10	106	2014	0.0434173	1.09687	11.0758	0.788326	2.52972	0.009161	0.012367	0.0774067	44	2.16002	0.001049	0.353362
10	107	2014	0.0545348	0.857791	11.131	0.233615	3.04547	0.00965	0.065022	0.330531	511	2.38718	0.014266	0.507525
10	108	2014	0.0566518	0.512343	10.9254	0.462624	2.94444	0.008885	0.038619	0.277548	135	2.02846	0.00411	0.444387
10	109	2014	0.0363769	0.594019	10.7588	0.852651	1.61939	0.008607	0.038619	0.0795291	79	2.13964	0.000933	0.407284
10	110	2014	0.0414218	0.857791	11.0464	0.559616	2.22354	0.008817	0.012146	0.150123	110	2.16958	0.001592	0.467309
10	111	2014	0.0488078	0.790965	10.7866	0.703984	2.13653	0.008096	0.026185	0.179262	102	2.11968	0.002207	0.389478
11	112	2014	0.0871102	1.5756	11.1616	0.323787	2.79728	0.013467	0.069945	0.204691	541	2.3434	0.016495	0.336614
11	113	2014	0.0353299	1.53946	10.7241	0.602041	2.82494	0.0095	0.031903	0.0652388	62	2.30579	0.003815	0.201998
11	114	2014	0.0331615	0.345371	10.5213	0.593064	3.14113	0.008636	0.026896	0.199043	38	2.47332	0.002295	0.217565
11	115	2014	0.0530983	1.84602	11.261	0.368567	2.53528	0.009612	0.038483	0.139595	38	2.15307	0.004427	0.301911
11	116	2014	0.0939587	1.16291	10.8783	0.693147	2.76317	0.001354	0.035646	0.417433	12	2.16661	0.003907	0.235749
11	117	2014	0.0430428	0.490673	9.98544	0.40465	2.25444	0.062954	0.02419	0.129957	78	3.3019	0.001405	0.325762
11	118	2014	0.0432869	0.639972	10.1459	0.85349	2.63404	0.00416	0.020833	0.2189	30	2.67728	0.001417	0.232526
11	119	2014	0.0345128	0.421343	10.2315	0.79493	1.95586	0.008923	0.031906	0.0961013	98	2.20606	0.002315	0.208056
11	120	2014	0.0644482	0.857791	10.1704	0.610909	2.23109	0.006435	0.022741	0.0920835	70	2.21912	0.002034	0.169738
11	121	2014	0.0429275	0.594019	10.0528	0.77319	3.10817	0.014753	0.033921	0.159934	20	2.70886	0.001976	0.22893
11	122	2014	0.070198	0.74844	10.7335	0.52979	2.08815	0.00853	0.051741	0.10558	30	2.03767	0.005272	0.09106
12	123	2014	0.118331	0.771134	11.3151	0.054067	3.09603	0.013002	0.077721	0.111652	2593	2.81574	0.017788	0.37024
12	124	2014	0.0935729	1.1625	11.4775	0.200671	3.06058	0.010633	0.069193	0.564579	2737	2.41973	0.013306	0.43716
12	125	2014	0.0561448	0.771134	11.3797	0.159065	2.6086	0.009776	0.071755	0.136268	667	2.34935	0.015319	0.302603
12	126	2014	0.0694706	1.21033	10.8569	0.451985	2.34084	0.008427	0.087934	0.0446847	142	2.17852	0.010479	0.205862
12	127	2014	0.0846466	0.82526	12.0075	0.133531	3.29435	0.010606	0.022939	0.23737	159	2.83097	0.005802	0.239652
12	128	2014	0.110645	1.22777	11.3597	0.151231	2.91669	0.008866	0.047171	0.539886	672	2.3342	0.007914	0.421459
12	129	2014	0.0910608	0.82526	10.8556	0.209092	2.96011	0.009548	0.055028	0.228288	762	2.1033	0.005337	0.27699
12	130	2014	0.0754762	0.771134	10.741	0.35364	3.64467	0.007966	0.076042	0.0845677	328	2.24529	0.005287	0.351541
12	131	2014	0.0806153	0.82526	10.894	0.422857	2.36274	0.00822	0.072445	0.0608419	233	2.14093	0.009837	0.232087
12	132	2014	0.0541185	1.1625	11.5068	0.241162	3.12016	0.009031	0.043945	0.365161	529	2.23153	0.005728	0.265549
12	133	2014	0.0805726	1.21033	10.9393	0.435318	2.70805	0.008472	0.054846	1.32504	169	2.44348	0.005713	0.360304
12	134	2014	0.0407642	0.771134	10.8465	0.479466	2.62104	0.009689	0.05691	0.136268	667	2.34935	0.008691	0.205862
12	135	2014	0.0768914	0.771134	10.464	0.609766	2.74855	0.007765	0.064756	0.18568	485	2.67822	0.005524	0.232932
12	136	2014	0.0655617	0.879373	10.7286	0.498991	3.15828	0.0086	0.056304	0.0829922	155	1.88765	0.005526	0.333812
12	137	2014	0.0561534	0.720733	10.6568	0.594707	2.93066	0.007631	0.068136	0.140447	214	2.07096	0.005333	0.318887
12	138	2014	0.145842	0.82526	10.9947	0.351398	2.84723	0.008973	0.040026	0.194241	254	2.25751	0.005339	0.324107
12	139	2014	0.0447227	0.830965	10.1829	0.753772	2.26696	0.008062	0.081494	0.0973631	106	2.10305	0.004104	0.336674
13	140	2014	0.0965042	0.652441	11.1981	0.102948	2.05796	0.008736	0.125947	0.420859	1272	1.8808	0.026506	0.426019
13	141	2014	0.0653518	0.653212	10.3876	0.827334	2.73567	0.007256	0.088562	0.0181169	68	2.30436	0.00734	0.208897
13	142	2014	0.0603599	0.650614	10.8081	0.455476	2.48574	0.008725	0.045696	0.0275013	875	2.78974	0.004771	0.340083
13	143	2014	0.0444229	0.78294	10.4047	0.613105	2.28544	0.008374	0.070683	0.0246718	136	2.57075	0.007263	0.240768
13	144	2014	0.0530756	0.720733	10.4691	0.832909	2.15409	0.008091	0.083156	0.0553504	107	2.35695	0.00801	0.292814
13	145	2014	0.0465893	0.786632	10.6584	0.691494	2.4681	0.009128	0.076485	0.0290159	21	1.97393	0.010789	0.178749
13	146	2014	0.0495425	0.652441	10.4252	0.693147	2.26384	0.008087	0.072759	0.0387566	194	2.23509	0.008353	0.328774
13	147	2014	0.0764362	0.650614	10.8671	0.546544	2.53924	0.009414	0.090793	0.0820677	202	1.91548	0.012128	0.288968
13	148	2014	0.0653031	0.720733	10.4601	0.938764	2.25863	0.009014	0.101354	0.0369468	62	2.69206	0.009767	0.209859
13	149	2014	0.0438346	0.653212	10.7887	0.526093	2.70872	0.008812	0.10039	0.0679092	76	1.95656	0.009101	0.306162
13	150	2014	0.0743057	0.653212	10.5097	0.80067	1.7984	0.008263	0.09906	0.0506365	37	2.13724	0.011496	0.455064
13	151	2014	0.0654346	0.161786	10.9198	0.609143	2.35138	0.009732	0.021703	0.0118134	39	2.27861	0.002718	0.24418
13	152	2014	0.0279086	0.161786	10.1906	1.16761	2.37955	0.006563	0.044566	0.0444254	177	2.43407	0.003543	0.246059
13	153	2014	0.0500899	0.653212	10.0587	1.25276	1.62728	0.008162	0.088719	0.0123222	45	2.77552	0.005835	0.194318
13	154	2014	0.039033	0.345371	10.2216	1.48464	1.75613	0.007955	0.047472	0.0264331	31	2.37482	0.003308	0.243852
13	155	2014	0.0404202	0.78294	10.028	1.42986	2.5611	0.006901	0.10341	0.0244579	33	2.55004	0.005763	0.244044
13	156	2014	0.0384288	0.653212	10.1048	1.40771	2.56572	0.007174	0.061034	0.0145502	44	2.57796	0.00458	0.268557
14	157	2014	0.0989658	0.30315	11.4927	0.087011	2.84781	0.013842	0.096547	0.161228	3774	2.0588	0.023613	1.37357
14	158	2014	0.0469439	0.30315	10.8157	0.642917	2.91669	0.008257	0.057853	0.143942	70	2.30061	0.007276	1.45377
14	159	2014	0.0703512	0.161786	10.4802	1.10905	2.16905	0.008593	0.014652	0.0289369	56	3.14267	0.002635	1.13245
14	160	2014	0.04675	0.385529	11.2433	0.488353	2.68649	0.00695	0.018991	0.0528867	260	2.11417	0.004216	0.839861
14	161	2014	0.0978167	0.345371	11.0798	0.570487	2.35991	0.009008	0.069122	0.0463949	16	1.79351	0.013045	1
14	162	2014	0.033349	0.384685	10.7228	0.946998	2.56264	0.00666	0.024209	0.0453341	44	1.82679	0.003087	0.8225
14	163	2014	0.0685897	0.345371	10.2361	0.82098	2.25968	0.007711	0.059003	0.0542297	123	2.02557	0.009048	1.35669
14	164	2014	0.029851	0.385529	10.1571	0.955512	2.1883	0.006077	0.046702	0.0685189	88	1.83193	0.003038	0.610268
14	165	2014	0.0579479	0.30315	10.0488	1.29098	3.32432	0.006741	0.042472	0.0254437	55	2.20803	0.003761	0.529551
14	166	2014	0.0561873	0.421343	10.5654	0.863499	2.16677	0.007789	0.030403	0.0297536	37	1.98249	0.002408	1.1622
14	167	2014	0.0634162	0.385529	10.409	1.24158	2.26384	0.00602	0.026682	0.121467	17	1.74891	0.001496	0.906634
15	168	2014	0.102212	0.421343	11.5869	0.245123	2.67	0.011355	0.056822	0.0986512	2716	1.69527	0.011154	0.343155
15	169	2014	0.0760535	0.553708	10.9104	0.188052	2.80093	0.007316	0.035139	0.0795679	403	2.18144	0.004018	0.262503
15	170	2014	0.0513916	0.553708	10.9325	0.302281	2.82257	0.008512	0.058209	0.0891955	224	1.92077	0.00997	0.263245
15	171	2014	0.062209	0.567202	10.4023	0.947381	3.18014	0.007328	0.051722	0.075445	113	1.84037	0.003686	0.255319
15	172	2014	0.0320402	0.553708	9.76984	1.47925	2.75938	0.006203	0.039317	0.0409723	28	2.48402	0.001876	0.25772
15	173	2014	0.0396711	0.443474	10.7761	0.980829	2.31944	0.007234	0.037911	0.0182224	118	2.09014	0.003502	0.22742
15	174	2014	0.0507904	0.421343	10.6739	1.01857	2.37676	0.006482	0.032187	0.0185116	105	2.10808	0.002228	0.193959
15	175	2014	0.0369324	0.443474	10.2055	1.06859	1.98238	0.006891	0.018087	0.013511	29	2.85142	0.000244	0.239156
15	176	2014	0.0731754	0.421343	10.261	1.39574	1.82455	0.007485	0.039222	0.0285178	63	1.83016	0.002333	0.261175
15	177	2014	0.0432778	0.490673	10.5966	0.377294	2.42126	0.007367	0.026824	0.14935	82	2.18995	0.001859	0.235334
15	178	2014	0.0557355	0.539294	10.098	1.0033	1.79342	0.007612	0.028344	0.0442026	93	2.04347	0.001467	0.255886
15	179	2014	0.06448	0.443474	10.101	1.02962	2.4757	0.007455	0.018935	0.00549143	29	2.96643	0.001025	0.244743
15	180	2014	0.0594778	0.553708	10.358	1.22227	2.21703	0.007524	0.054862	0.0784285	41	2.59371	0.003733	0.204463
16	181	2014	0.145997	0.490673	11.7635	0.154151	2.70738	0.016833	0.11332	0.480154	4548	2.43192	0.043906	0.761787
16	182	2014	0.073681	0.495601	10.5554	0.891498	2.07065	0.008608	0.017876	0.129778	55	2.04927	0.001903	0.418706
16	183	2014	0.635555	0.803546	11.915	0.04652	3.55592	0.021972	0.166355	1.87234	12004	2.30473	0.229582	1.62704
16	184	2014	0.0854066	0.806094	11.666	0.241162	3.83471	0.01679	0.063933	1.80935	587	1.91833	0.043464	0.6759
16	185	2014	0.0756205	0.381232	10.3482	0.559616	1.53471	0.009293	0.264811	0.342121	227	1.91648	0.025028	0.585492
16	186	2014	0.131603	0.357335	11.529	0.058269	2.38784	0.011602	0.10153	0.568067	1099	1.81918	0.045701	0.597072
16	187	2014	0.0951744	0.337682	11.529	0.287682	2.70035	0.008771	0.041388	0.60089	301	1.95949	0.006304	0.480113
16	188	2014	0.0414194	0.228957	10.7415	0.934309	1.85786	0.009111	0.06176	0.171743	116	1.87305	0.003878	0.509871
16	189	2014	0.0428253	0.337682	10.3552	0.955512	0.81978	0.009443	0.067593	0.0361283	56	1.6402	0.003916	0.430556
16	190	2014	0.0635109	0.481359	10.5701	0.538997	3.06058	0.009629	0.029127	0.261076	150	1.7185	0.0027	0.561275
16	191	2014	0.0865308	0.269855	10.7319	1.15254	2.9882	0.007867	0.030717	1.21638	532	1.9005	0.008094	0.43111
16	192	2014	0.036235	0.381232	11.0613	0.891068	1.59534	0.008757	0.073811	0.338198	15	1.82771	0.004562	0.820261
16	193	2014	0.0676736	0.269855	10.0828	1.24501	2.60565	0.008987	0.023335	0.315942	20	1.84601	0.001655	0.524568
16	194	2014	0.0630391	0.228957	10.7566	0.644821	2.30058	0.008357	0.036379	0.14128	6	1.84879	0.003024	0.792
16	195	2014	0.0444527	0.357335	10.357	0.741937	2.38324	0.008395	0.021657	0.225645	52	1.98989	0.001696	0.665778
16	196	2014	0.0926516	0.797339	11.1649	0	4.28868	0.023511	0.077801	1.69757	1624	1.64661	0.097051	0.404271
16	197	2014	0.12484	0.592719	10.3514	0.039221	1.68083	0.016038	0.087478	0.804307	488	1.54757	0.050144	0.469717
16	198	2014	0.0653972	0.381232	10.2955	0.980473	1.10526	0.008532	0.085439	0.247262	111	1.78699	0.006543	0.464324
16	199	2014	0.0720412	0.269855	10.2129	0.947186	1.30019	0.00844	0.132473	0.188456	58	1.93535	0.007824	0.459085
16	200	2014	0.0472363	0.228957	10.676	0.899681	1.10194	0.008225	0.037793	0.166397	27	1.68781	0.002872	0.644914
17	201	2014	0.0634901	0.490673	10.5264	0.949081	2.53211	0.00784	0.018903	0.0317273	383	2.59554	0.00156	0.430517
17	202	2014	0.0736568	0.46989	10.8009	0.554311	2.6086	0.009516	0.032803	0.0939298	726	2.8533	0.004311	0.519408
17	203	2014	0.0549993	0.620585	10.9517	0.693147	2.77944	0.007738	0.020323	0.0630897	293	2.84058	0.003257	0.431925
17	204	2014	0.0354107	0.356605	10.8894	6.70073	2.62684	0.00853	0.050734	0.251018	45	2.63587	0.004318	0.330283
17	205	2014	0.0428832	0.46989	11.085	6.78559	2.42657	0.007748	0.015107	0.570442	51	2.56296	0.001548	0.342826
17	206	2014	0.0485772	0.462091	10.2025	1.07799	1.96571	0.007783	0.033076	0.383274	54	2.85931	0.001667	0.40988
17	207	2014	0.0305072	0.462091	9.8524	6.43455	1.38379	0.007267	0.051233	0.0233411	19	2.54649	0.001761	0.389442
17	208	2014	0.0578874	0.228957	9.8524	7.83992	2.18493	0.007442	0.055205	0.0222915	65	2.51783	0.002705	0.455085
17	209	2014	0.024682	0.558334	10.0768	6.5903	2.49815	0.007023	0.011381	0.048751	29	3.04272	0.000575	0.284448
17	210	2014	0.0361525	0.617589	9.76847	6.4281	1.84055	0.007569	0.012542	0.0489746	35	3.24627	0.000579	0.318072
17	211	2014	0.0223838	0.636625	10.1489	5.95064	1.70111	0.006862	0.019863	0.0119128	26	3.05217	0.001013	0.281792
17	212	2014	0.029832	0.617589	10.3717	1.1958	2.10169	0.007068	0.01432	1.38924	22	2.79847	0.000785	0.260599
18	213	2014	0.0666986	0.356605	10.8186	0.405465	2.19389	0.016247	0.072377	0.191312	261	2.49577	0.022255	0.531548
18	214	2014	0.0863185	1.42166	10.9075	0.251404	1.99334	0.013805	0.030516	0.00622746	6	2.38015	0.006251	0.416229
19	215	2014	0.102892	0.510192	11.1565	0.262364	2.54396	0.010811	0.099888	0.340821	3946	2.25619	0.022503	0.461383
19	216	2014	0.0597185	0.514667	10.575	1.26335	2.31846	0.005429	0.07533	0.0384288	124	2.36123	0.005129	0.330915
19	217	2014	0.0763718	0.757006	11.1654	0.645825	2.48574	0.01008	0.015117	0.0212517	210	2.49287	0.003295	0.318594
19	218	2014	0.056498	0.509681	10.2974	0.847298	2.21157	0.006547	0.041589	0.0134415	83	2.66533	0.003023	0.426482
19	219	2014	0.0852741	0.510192	10.6711	0.873287	2.42569	0.006395	0.066403	0.157403	168	2.39774	0.002833	0.357337
19	220	2014	0.0583167	0.588571	10.421	1.06471	2.49815	0.007738	0.027103	0.113447	398	2.45418	0.002535	0.341924
19	221	2014	0.0571729	0.193523	10.0041	1.69788	1.77665	0.008128	0.019014	0.0456758	25	2.85288	0.000829	0.209658
19	222	2014	0.0734787	0.510192	10.1142	1.39393	2.50634	0.006692	0.071433	0.0477864	48	2.40351	0.001274	0.313348
19	223	2014	0.0563517	0.509681	10.3425	1.32729	1.19089	0.006038	0.079101	0.0167248	36	2.42158	0.005716	0.222321
19	224	2014	0.0668172	0.509681	10.522	1.02687	1.99334	0.006956	0.02796	0.0564841	70	2.54948	0.001969	0.346341
19	225	2014	0.0401267	0.569492	10.0274	0.872818	2.02946	0.007303	0.060834	0.0120486	57	2.48062	0.003471	0.301957
19	226	2014	0.0596889	0.509681	10.3629	1.49091	1.88099	0.006185	0.049443	0.0215914	52	2.3132	0.00282	0.289756
19	227	2014	0.0498761	0.509681	10.3834	0.934309	1.42792	0.007074	0.041767	0.0378611	96	2.5418	0.002693	0.519705
19	228	2014	0.0524594	0.588571	10.2573	1.41917	1.64866	0.006025	0.074384	0.0740348	16	2.57244	0.002193	0.344605
19	229	2014	0.0434778	0.180013	10.1028	1.38751	0.792993	0.00637	0.041484	0.0148225	34	2.34077	0.001928	0.328439
19	230	2014	0.0442217	0.686341	10.3107	2.4268	1.69194	0.008607	0.010447	0.0102236	72	2.69812	0.000735	0.310098
19	231	2014	0.0274278	0.193523	9.52923	1.80069	0.932164	0.006433	0.031164	0.0226686	9	3.02955	0.002303	0.205578
19	232	2014	0.0425531	0.514667	10.422	1.23133	1.50851	0.005308	0.063725	0.0209002	52	2.56717	0.003282	0.309531
20	233	2014	0.0855056	1.2684	10.9154	0.310155	2.42657	0.012535	0.047608	0.192898	649	2.30565	0.012914	0.262577
20	234	2014	0.0524	0.558334	10.4976	0.526093	2.62684	0.008196	0.033119	0.0489377	24	3.11707	0.002472	0.275233
20	235	2014	0.0449691	0.783911	10.325	0.916291	1.81808	0.00839	0.025584	0.0150778	113	2.71704	0.001409	0.217964
20	236	2014	0.0419585	0.957002	10.0243	1.06712	1.63315	0.008895	0.031292	0.0174707	86	3.15425	0.001858	0.229678
21	237	2014	0.0561109	0.558334	10.9373	0.206336	3.24181	0.012914	0.026199	0.293998	1054	3.019	0.006602	0.495965
21	238	2014	0.051913	0.617589	10.223	1.0116	2.63906	0.008925	0.022365	0.0177327	44	2.93904	0.00178	0.374522
21	239	2014	0.0345775	0.81838	10.8299	0.646627	2.72589	0.009915	0.014131	0.0502357	91	2.7307	0.001802	0.267143
21	240	2014	0.0458343	0.81838	9.88155	1.22124	1.5063	0.009154	0.01318	0.0328233	16	3.09966	0.000926	0.640587
21	241	2014	0.0323339	0.558334	9.43188	1.86687	1.49739	0.00852	0.026487	0.00582525	16	3.08296	0.000998	0.151976
22	242	2014	0.116239	0.161786	11.0634	0.346276	2.50634	0.013085	0.080746	0.274728	4320	2.38136	0.018198	0.972228
22	243	2014	0.0657331	0.251499	10.5598	1.32369	1.81645	0.010087	0.021349	0.005502	3	3.41904	0.003089	0.408257
22	244	2014	0.0681098	0.193523	10.6879	1.1232	2.21703	0.008949	0.021187	0.0370934	131	3.12761	0.002214	0.525539
22	245	2014	0.0428444	0.266839	10.6447	1.15229	2.40875	0.010826	0.051691	0.0202537	131	3.06772	0.005348	0.406748
22	246	2014	0.0416327	0.161786	10.1915	1.45827	2.70337	0.009451	0.042746	0.0105225	122	2.95768	0.003571	0.251521
22	247	2014	0.0637889	0.251499	11.0463	0.600774	1.58515	0.012268	0.006327	0.00348482	17	3.41564	0.000883	0.328669
22	248	2014	0.0672702	0.180013	10.2719	1.72717	1.65441	0.00806	0.014078	0.00502673	50	2.92041	0.001131	0.712903
22	249	2014	0.0668541	0.726453	11.3677	0.441833	2.73046	0.009416	0.008579	0.00173172	17	2.86323	0.000957	0.573171
22	250	2014	0.0341538	0.161786	10.1703	1.96295	1.61144	0.008188	0.01301	0.00319566	9	3.46892	0.000749	0.636771
22	251	2014	0.0592412	0.180013	10.108	1.7065	1.19392	0.008558	0.013049	0.0422833	10	3.08271	0.001138	0.608434
23	252	2014	0.0546129	0.51996	10.9109	0.624154	2.09802	0.01411	0.028631	0.13999	576	2.85484	0.005128	0.235961
23	253	2014	0.0688129	0.705167	11.5323	0.3326	2.793	0.010566	0.008221	0.0872498	7	1.97909	0.002381	0.169065
23	254	2014	0.0705293	0.769038	10.1725	1.44248	2.54475	0.012803	0.008409	0.108844	65	3.39632	0.000855	0.185333
23	255	2014	0.0284793	0.266839	9.67105	1.73267	1.53039	0.009736	0.025531	0.0437074	23	3.54345	0.001596	0.139048
23	256	2014	0.0364693	0.668621	10.0171	1.91131	1.25846	0.010935	0.005683	0.00710168	21	2.43698	0.0004	0.194161
23	257	2014	0.0448429	0.705167	10.304	1.6033	2.4998	0.009607	0.003093	0.00395113	24	1.84096	0.000323	0.186798
23	258	2014	0.0259237	0.251499	9.72771	1.75969	2.3906	0.010061	0.02092	0.00496361	6	3.36564	0.001635	0.123874
23	259	2014	0.0430028	0.80023	10.9151	1.13242	2.39699	0.009835	0.000573	0.00766766	7	2.06734	7.7e-05	0.196115
23	260	2014	0.0644248	0.251499	10.3118	1.12741	2.09679	0.0103	0.00979	0.00669034	12	3.75286	0.000683	0.076449
24	261	2014	0.0395765	1.08647	10.7528	1.09205	2.27316	0.010397	0.026492	0.0920457	97	2.80494	0.004556	1.5215
25	262	2014	0.0752259	0.481594	11.0965	0.550046	2.873	0.012604	0.021717	0.212708	149	2.54187	0.008695	0.894782
25	263	2014	0.0325532	0.487737	11.0186	0.830289	3.54414	0.009949	0.014414	0.0598856	34	2.50669	0.001791	0.409709
25	264	2014	0.0381613	0.487737	10.2602	1.38235	2.54632	0.010778	0.008564	0.0167415	32	2.78678	0.000623	0.286834
26	265	2014	0.0495175	0.955154	11.1623	0.162519	2.47654	0.011799	0.019358	0.138288	344	2.00864	0.005108	1.46506
26	266	2014	0.0485506	1.27453	11.9387	0.243969	3.29064	0.011912	0.005039	0.0370696	42	1.97909	0.002205	0.371429
27	267	2014	0.470721	0.954879	11.5129	-0.116483	2.07017	0.013358	0.08125	1.11339	22852	2.57232	0.046058	2.00925
28	268	2014	0.152403	0.670326	11.5639	-0.18798	2.75893	0.01188	0.085312	0.515267	3245	1.85175	0.025171	1.21339
29	269	2014	0.387914	1.08279	11.4863	-0.071096	2.04066	0.010394	0.226923	1.13431	11380	2.30473	0.115196	1.39409
30	270	2014	0.184912	0.180013	10.7758	-0.541877	2.01138	0.008409	0.040974	0.400944	2324	2.64984	0.011585	1.31098
1	1	2015	0.05818	0.887617	10.8404	0.581922	2.57108	0.010137	0.078814	0.138969	953	2.46192	0.007684	0.266798
1	2	2015	0.0463079	1.07444	11.2696	0.58103	2.22678	0.008753	0.056042	0.141986	409	2.24409	0.006639	0.209984
1	3	2015	0.044262	0.744259	10.6151	0.737599	2.72195	0.011096	0.037939	0.229323	460	2.61156	0.00421	0.24114
1	4	2015	0.0442082	0.804125	10.4178	1.0068	2.88982	0.008384	0.087029	0.0587122	225	2.18988	0.006396	0.17303
1	5	2015	0.0498603	0.71133	10.0964	0.720546	2.84665	0.007936	0.062736	0.0626153	105	2.39236	0.003617	0.30827
1	6	2015	0.0535785	0.917308	10.2774	0.998529	2.62031	0.008281	0.054181	0.0839748	788	2.24129	0.0045	0.194251
1	7	2015	0.039863	1.04084	10.3366	1.09861	2.71271	0.007805	0.012746	0.0305947	63	2.85824	0.000884	0.232879
1	8	2015	0.0447087	0.725945	10.5585	1.09245	2.51041	0.008324	0.009673	0.0183087	57	2.88836	0.000758	0.23263
1	9	2015	0.0435133	1.07298	10.7104	0.826679	2.86847	0.008065	0.055148	0.0516746	125	2.53633	0.003746	0.249677
1	10	2015	0.0567794	0.917308	10.9052	0.470004	2.39971	0.009709	0.072234	0.122107	290	2.42601	0.006966	0.13139
1	11	2015	0.0462704	0.917308	10.2235	1.11524	2.58551	0.008624	0.051276	0.135906	95	2.39378	0.003349	0.220276
2	12	2015	0.0644303	0.887617	11.0585	0.441833	2.67553	0.015381	0.052519	0.243125	1412	2.03484	0.015032	0.392164
2	13	2015	0.0585029	0.770283	10.3414	1.14379	2.57338	0.010606	0.022291	0.0246169	136	3.2137	0.002874	0.477782
2	14	2015	0.0358706	1.07056	10.6617	0.817249	2.21703	0.008853	0.028884	0.0214224	33	2.29807	0.005974	0.348135
2	15	2015	0.0365795	0.71133	10.4639	0.91177	2.30458	0.009265	0.024252	0.00819777	144	2.38012	0.00306	0.474304
2	16	2015	0.0323949	0.581873	10.7143	0.650699	2.72654	0.009698	0.023236	0.0536459	73	2.44188	0.002684	0.521951
2	17	2015	0.0521011	1.04084	10.8446	0.947118	2.31352	0.012036	0.015247	0.00405444	18	2.54255	0.00178	0.308346
2	18	2015	0.0457035	0.71133	10.3556	0.875469	2.75748	0.01099	0.020132	0.0122947	85	2.53055	0.002167	0.306659
2	19	2015	0.0301311	0.318033	10.0125	1.60416	2.35138	0.010155	0.035959	0.0634631	149	2.75854	0.001685	0.212861
2	20	2015	0.0374312	0.714608	9.9865	1.18125	2.37676	0.010074	0.012206	0.0178294	51	3.5804	0.000964	0.346725
2	21	2015	0.0340753	0.318033	10.175	1.19049	2.17589	0.010409	0.021258	0.0161778	96	2.71953	0.001834	0.302803
2	22	2015	0.0478565	0.87937	10.1268	1.09109	2.50716	0.010035	0.018221	0.0264234	52	3.18412	0.001703	0.362604
3	23	2015	0.0658989	0.490689	11.5277	0.364643	2.95803	0.013398	0.013907	0.0417726	86	2.7694	0.002382	0.30227
3	24	2015	0.0491448	0.714608	11.7925	0.444686	2.90854	0.010254	0.008067	0.0259884	238	2.78759	0.001449	0.241706
3	25	2015	0.0587549	0.495714	11.5216	0.312525	3.46948	0.010499	0.026363	0.00511774	4	2.35856	0.005691	0.30454
3	26	2015	0.0254183	0.470409	10.6752	1.43509	2.85013	0.00829	0.005143	0.0260344	48	2.85908	0.000377	0.335983
3	27	2015	0.0213194	0.319312	11.0041	1.09861	2.63333	0.008992	0.00535	0.0144311	45	2.35791	0.000494	0.246908
3	28	2015	0.0417099	0.484207	12.2413	0.253781	4.65415	0.010531	0.00181	0.0104933	49	2.59584	0.000383	0.330132
3	29	2015	0.0422586	0.852952	11.053	1.30833	3.03783	0.008748	0.001025	0.116684	1491	2.30777	0.00015	0.279475
3	30	2015	0.0316504	0.490689	10.878	1.25202	2.96887	0.006724	0.00264	0.180445	16	1.80384	0.000225	0.309897
3	31	2015	0.0431409	0.490689	10.6741	1.75825	3.3347	0.005727	0.005028	0.00511212	6	2.91849	0.000293	0.223328
4	32	2015	0.0745168	0.470409	11.3821	0.283575	2.83439	0.010152	0.056765	0.120596	2416	2.71704	0.011411	0.444497
4	33	2015	0.0715761	0.764641	11.6144	0.450417	2.70337	0.009871	0.04724	0.443795	2103	2.44697	0.009041	0.457495
4	34	2015	0.0351029	0.88059	11.0777	0.613105	2.4301	0.007218	0.037385	0.0757377	478	2.28276	0.006047	0.284646
4	35	2015	0.046487	0.285739	11.1386	0.834888	2.29556	0.007553	0.019163	0.0455483	100	2.27918	0.002435	0.271928
4	36	2015	0.0359136	0.727679	11.1222	0.882856	2.42126	0.006951	0.017953	0.179409	51	2.18832	0.003287	0.215347
4	37	2015	0.0517186	0.594242	10.6177	1.15228	2.53598	0.007555	0.015566	0.260822	127	1.9791	0.001722	0.461274
4	38	2015	0.0572851	0.764641	10.6738	1.02273	2.44408	0.007929	0.030158	0.113956	137	2.14615	0.003155	0.381042
4	39	2015	0.0637572	0.764641	11.0337	0.530628	2.04898	0.00708	0.044449	0.270817	118	2.23438	0.004664	0.316249
4	40	2015	0.0430365	0.470409	10.2918	1.25251	2.53766	0.008435	0.018252	0.0396041	95	2.0399	0.00186	0.269624
4	41	2015	0.0554537	0.594242	10.9273	0.795775	2.75874	0.007046	0.037385	0.0679057	76	2.19259	0.003624	0.334498
4	42	2015	0.0409977	0.764641	11.3777	0.581433	2.69192	0.009127	0.03198	0.0441264	61	2.35879	0.011425	0.201003
4	43	2015	0.0456059	0.285739	10.2358	1.4294	2.73286	0.007195	0.023104	0.0621427	78	1.77085	0.001885	0.264269
4	44	2015	0.042239	0.944197	10.2462	1.09036	1.8197	0.008211	0.026887	0.138378	86	2.42044	0.002381	0.271301
5	45	2015	0.0451469	0.319312	11.2026	0.680244	2.86505	0.01397	0.036613	0.15758	1681	2.47596	0.006121	0.780836
5	46	2015	0.0273951	0.285739	10.9345	1.04597	2.17134	0.008102	0.015373	0.0275927	152	2.07685	0.001444	0.353856
5	47	2015	0.044301	0.285739	10.5378	1.26191	2.45187	0.009649	0.022667	0.0185173	40	2.51494	0.000731	0.29945
5	48	2015	0.0329116	0.470675	10.9997	1.36407	2.43274	0.009884	0.023541	0.0235245	16	2.55254	0.000906	0.493138
5	49	2015	0.0472446	0.285739	10.7182	1.07975	2.24071	0.006983	0.014156	0.0392499	61	2.81012	0.001798	0.586562
5	50	2015	0.0242148	0.470675	10.8806	1.27304	2.01624	0.007717	0.007141	0.0282441	25	3.12651	0.001019	0.352018
5	51	2015	0.0368288	0.43724	10.9826	1.27678	2.79178	0.008948	0.013182	0.00542916	15	3.02793	0.001231	0.241056
5	52	2015	0.046609	0.319312	10.4793	1.60493	1.88099	0.007863	0.007648	0.0109705	15	3.44136	0.000807	0.310037
6	53	2015	0.0869429	0.319312	10.9858	0.693147	2.19277	0.008957	0.018098	0.0517397	3302	2.3248	0.00251	0.358801
6	54	2015	0.0512623	0.43724	10.1036	1.59706	2.13535	0.007124	0.012927	0.0275239	130	1.9017	0.000959	0.623742
6	55	2015	0.0316054	0.507655	10.2479	0.823648	2.06051	0.006865	0.008078	0.0305355	15	1.39718	0.001255	0.56101
6	56	2015	0.0498579	0.72693	10.1259	1.75157	1.95303	0.006669	0.007221	0.0518974	9	1.55443	0.001354	0.492434
6	57	2015	0.0454069	0.72693	10.2832	1.62161	3.08694	0.011307	0.006499	0.0917413	14	1.74078	0.000605	0.571967
6	58	2015	0.0585087	0.319312	11.6093	0.430783	3.28728	0.011863	0.01296	0.143085	197	2.60542	0.002452	0.590495
6	59	2015	0.0200431	0.705816	9.92398	2.28444	2.47989	0.009746	0.003689	0.0194004	8	1.73686	0.00053	0.531757
6	60	2015	0.0407695	0.812052	10.4651	1.76402	2.0149	0.009619	0.007277	0.0774706	30	1.7549	0.000551	0.489647
6	61	2015	0.05015	0.507655	10.1195	1.43526	2.27727	0.007143	0.013342	0.00064509	16	1.94404	0.001795	0.377349
6	62	2015	0.0302206	0.915502	10.7654	1.40346	2.40785	0.008435	0.006748	0.258629	31	1.81313	0.000682	0.678416
6	63	2015	0.0326464	0.705816	10.1877	1.70981	2.19165	0.008409	0.002458	0.110438	5	1.88347	0.000442	0.644413
6	64	2015	0.0430609	0.319312	10.0474	1.76993	1.11186	0.007213	0.015743	0.00945457	23	1.83338	0.000749	0.684185
7	65	2015	0.115489	1.36926	11.6799	0	3.08237	0.0142	0.099135	0.341126	7633	2.36637	0.032351	0.497422
7	66	2015	0.0572503	0.841418	11.027	9.10786	2.60121	0.007816	0.087463	0.0633699	1212	1.87521	0.008924	0.156276
7	67	2015	0.086425	1.55124	11.6282	0.041673	2.72261	0.008649	0.084858	0.331265	2428	1.94915	0.015983	0.356153
7	68	2015	0.0466688	1.55124	11.3414	0.174353	3.13157	0.006373	0.072708	0.319897	1970	2.10175	0.01989	0.386566
7	69	2015	0.0455572	1.28053	10.9413	8.61776	2.3814	0.008378	0.069731	0.231906	414	2.01348	0.00626	0.156816
7	70	2015	0.0374863	1.39566	10.9413	0.376478	2.31649	0.007648	0.056231	0.0937742	314	2.14084	0.00723	0.108954
7	71	2015	0.0511644	1.39566	10.9733	0.446287	2.48157	0.006663	0.048904	0.120048	423	1.79073	0.00527	0.180601
7	72	2015	0.0797084	1.55124	11.4036	0.257829	2.35042	0.007707	0.069944	0.160302	709	1.98243	0.01645	0.238301
7	73	2015	0.0531747	1.39566	11.6114	0.154151	3.05211	0.008926	0.070833	0.178964	2481	2.01241	0.013151	0.250722
7	74	2015	0.0543938	1.39566	11.2832	0.295464	2.69463	0.007279	0.087783	0.172754	542	2.07751	0.018519	0.233951
7	75	2015	0.0493442	1.06428	10.6886	0.535518	2.41234	0.007191	0.068747	0.075366	186	1.74086	0.006061	0.223782
7	76	2015	0.100258	0.984868	11.7825	6.47851	3.27714	0.009372	0.103955	0.500621	5096	1.86831	0.025673	0.385311
8	77	2015	0.144441	0.61495	11.6283	0	2.50716	0.011871	0.043625	0.412535	7707	1.87861	0.017122	1.23811
8	78	2015	0.0999531	0.634779	11.5364	0.262364	2.59824	0.009437	0.0598	0.781824	5031	1.80785	0.010053	1.05696
8	79	2015	0.080209	0.853681	10.8355	0.354172	2.89591	0.008506	0.067119	0.262706	1648	2.07328	0.0088	0.963037
8	80	2015	0.0663754	0.984868	11.2496	0.182322	2.70938	0.008168	0.089144	0.55037	1056	1.69532	0.006866	1.10484
8	81	2015	0.0695236	1.13223	11.1689	0.351398	3.05494	0.007855	0.045361	0.305016	1491	1.73036	0.008595	1.00615
8	82	2015	0.129064	0.953001	11.4076	0.154151	2.46895	0.008548	0.053509	0.417024	1377	1.82264	0.016744	1.07477
8	83	2015	0.0691111	0.61495	11.0426	0.394654	2.88703	0.008778	0.043685	0.898067	962	2.12805	0.00863	1.10794
8	84	2015	0.0700415	0.853681	10.8939	0.894624	2.6086	0.006834	0.028943	0.239815	354	1.96707	0.001901	1.36373
8	85	2015	0.0686507	1.49604	11.4628	0.780159	2.82197	0.00784	0.066667	0.666867	372	1.73127	0.032005	1.40343
8	86	2015	0.063414	0.792065	10.9839	0.427444	2.89037	0.007277	0.063436	0.370951	1304	2.03845	0.010744	1.03243
8	87	2015	0.0687429	0.61495	10.8527	1.08612	2.39699	0.007217	0.015378	0.189908	260	2.19167	0.001068	1.06884
9	88	2015	0.0890893	0.944179	11.1996	0.300754	3.23041	0.010738	0.062735	0.223792	3133	2.03326	0.01257	0.26273
9	89	2015	0.0638456	0.944179	11.1212	0.405465	3.15615	0.007932	0.06389	0.172834	1749	1.86455	0.007379	0.229762
9	90	2015	0.0632584	1.06428	10.5523	0.693147	2.81481	0.007232	0.063183	0.116367	797	2.28267	0.004526	0.11699
9	91	2015	0.0281765	1.50488	10.181	0.662769	2.17134	0.008867	0.095201	0.0229615	418	2.77214	0.005967	0.204246
9	92	2015	0.0592008	1.57655	11.0154	-0.04879	2.82376	0.00843	0.056557	0.134815	793	2.15921	0.005714	0.152212
9	93	2015	0.0549087	0.885284	10.4647	0.769342	2.44061	0.009064	0.079168	0.0472518	249	2.59974	0.008471	0.125517
9	94	2015	0.0591644	1.11425	10.9576	0.49864	2.47064	0.009933	0.061615	0.312996	206	2.84249	0.005771	0.192782
9	95	2015	0.0527281	0.381723	10.345	1.12847	2.7638	0.007753	0.040384	0.107421	277	2.40018	0.00247	0.178962
9	96	2015	0.0312242	0.61495	10.566	0.804142	2.85244	0.007589	0.015292	0.0745155	140	2.20907	0.001171	0.135479
9	97	2015	0.0419095	1.36926	10.3931	0.76214	3.57122	0.007518	0.03322	0.0976075	631	2.40007	0.001757	0.180618
9	98	2015	0.0460393	0.585492	9.68788	1.27629	2.11384	0.005982	0.103084	0.0735044	469	2.6102	0.00319	0.149532
9	99	2015	0.0469153	0.885284	10.0175	1.21536	2.12226	0.006789	0.065399	0.0382752	125	2.58528	0.007697	0.176367
9	100	2015	0.0437687	0.381723	9.97692	1.28093	1.99742	0.006817	0.039024	0.0378168	220	2.418	0.007046	0.14851
9	101	2015	0.0468088	0.944179	10.5457	-0.432265	2.44369	0.009262	0.019288	0.0594313	160	2.10918	0.001276	0.132401
9	102	2015	0.0516339	0.984868	10.535	0.613105	1.53902	0.00686	0.02274	0.118715	296	2.32378	0.001303	0.161877
10	103	2015	0.0677459	0.717891	11.2287	0.265108	2.65113	0.011111	0.053491	0.369645	1955	2.30099	0.01233	0.612053
10	104	2015	0.0753448	0.987334	11.4118	0.063513	2.974	0.015167	0.124191	1.49513	1581	2.42664	0.0805	0.554658
10	105	2015	0.0536544	0.987334	10.966	0.459532	1.31641	0.008645	0.083273	0.180353	108	2.10863	0.012031	0.419422
10	106	2015	0.0454913	0.987334	11.1269	0.940732	2.53924	0.008811	0.012367	0.0771717	79	2.13908	0.001062	0.326377
10	107	2015	0.0603425	0.717891	11.1903	0.325422	3.0874	0.009586	0.065547	0.273909	934	2.3501	0.006558	0.503731
10	108	2015	0.0558247	0.488052	11.038	0.693147	2.9418	0.008799	0.038975	0.210073	229	2.02596	0.054867	0.46077
10	109	2015	0.0300931	0.61495	10.8382	1.02134	1.50851	0.008404	0.038975	0.0573559	133	2.12981	0.000943	0.444516
10	110	2015	0.0419941	0.717891	11.1104	0.77319	1.75958	0.008592	0.012177	0.132796	144	2.12581	0.001603	0.509625
10	111	2015	0.0523754	0.848594	10.8591	0.916291	2.16102	0.007912	0.025944	0.177828	151	2.10064	0.002305	0.400352
11	112	2015	0.0497079	1.62008	11.2369	0.325422	2.35233	0.013769	0.070251	0.177072	696	2.33272	0.016827	0.361119
11	113	2015	0.0401756	1.43334	10.7625	0.629471	2.86676	0.009506	0.031743	0.0647134	60	2.28494	0.002635	0.149307
11	114	2015	0.0339654	0.381723	10.5842	0.565314	3.1394	0.008633	0.026114	0.196259	65	2.48003	0.002364	0.180341
11	115	2015	0.0508451	1.96465	11.3066	0.417497	2.53845	0.00924	0.039018	0.118793	67	2.13328	0.004491	0.277737
11	116	2015	0.0556664	1.09585	10.9254	0.737599	2.76001	0.00137	0.035674	0.34761	24	2.17653	0.004365	0.238682
11	117	2015	0.0356037	0.452378	10.0497	0.448561	2.41859	0.064551	0.024414	0.130914	170	3.21102	0.00147	0.320791
11	118	2015	0.0222741	0.539335	10.2098	0.891998	2.66305	0.004204	0.020888	0.227455	44	2.61497	0.00151	0.194797
11	119	2015	0.0390742	0.417237	10.2907	0.81093	1.9947	0.008756	0.031978	0.0996374	120	2.18406	0.002459	0.205959
11	120	2015	0.0416973	0.717891	10.2304	0.597837	2.27624	0.006329	0.021225	0.0942558	95	2.19081	0.002072	0.164371
11	121	2015	0.0390452	0.61495	10.1118	0.802347	2.33602	0.014839	0.033961	0.163158	66	2.66258	0.002033	0.195951
11	122	2015	0.0284279	0.687289	10.7817	0.546544	2.10779	0.008437	0.051684	0.0864233	38	2.0173	0.003929	0.087299
12	123	2015	0.0869397	0.745503	11.3612	0.078781	3.13245	0.012627	0.07827	0.0930573	3650	2.80277	0.016491	0.411331
12	124	2015	0.0961362	1.16591	11.5378	0.182322	3.05871	0.010725	0.069403	0.47029	4753	2.41303	0.013306	0.51989
12	125	2015	0.0643268	0.745503	11.399	0.17185	2.61958	0.009887	0.072087	0.115082	1076	2.32558	0.014608	0.283881
12	126	2015	0.0400496	1.2663	10.8722	0.470004	2.34469	0.008538	0.089395	0.0489007	157	2.14255	0.010367	0.174831
12	127	2015	0.056457	0.890219	12.0072	0.167054	3.31346	0.01052	0.023171	0.233065	276	2.7893	0.005321	0.244437
12	128	2015	0.0716961	1.21329	11.4293	0.169899	2.94391	0.008786	0.047141	0.477189	1042	2.31062	0.007595	0.404151
12	129	2015	0.0736993	0.854648	10.93	0.239673	2.974	0.009673	0.05538	0.227926	1237	2.08596	0.005391	0.249427
12	130	2015	0.0495239	0.745503	10.7899	0.340326	3.19499	0.008001	0.076651	0.0843769	500	2.21854	0.007767	0.274267
12	131	2015	0.0351754	0.814676	10.9418	0.451985	2.37304	0.008328	0.072919	0.045031	302	2.11169	0.009427	0.248821
12	132	2015	0.0434859	1.16591	11.5799	0.307485	3.157	0.009158	0.043988	0.351467	552	2.22743	0.009937	0.237379
12	133	2015	0.0371777	1.21486	10.9701	0.459532	2.73307	0.00842	0.055234	0.566052	166	2.12818	0.005785	0.294213
12	134	2015	0.0483863	0.745503	10.8072	0.513503	2.6362	0.0091	0.05699	0.115082	1076	2.32558	0.007981	0.174831
12	135	2015	0.0571269	0.745503	10.5093	0.638087	2.76128	0.008191	0.065383	0.144697	557	2.64379	0.005461	0.192481
12	136	2015	0.0606137	0.876604	10.7802	0.635989	3.1587	0.008539	0.056671	0.0718727	299	1.86698	0.005439	0.272878
12	137	2015	0.0567699	0.71133	10.7087	0.664976	2.94969	0.007739	0.069234	0.118627	270	2.05194	0.005302	0.271852
12	138	2015	0.0994485	0.854648	11.0217	0.438255	2.89702	0.009077	0.040269	0.21522	391	2.23053	0.005439	0.313122
12	139	2015	0.0388119	0.814676	10.2524	0.798508	2.27006	0.00814	0.081837	0.1122	178	2.07815	0.004243	0.29287
13	140	2015	0.0542445	0.581873	11.2539	0.157186	2.61958	0.011562	0.108783	0.485785	1751	1.816	0.026668	0.440983
13	141	2015	0.0367295	0.585492	10.4724	0.860201	2.91344	0.008428	0.085971	0.0170577	110	2.22461	0.007595	0.192053
13	142	2015	0.042207	0.581873	10.8531	0.503905	2.4664	0.009294	0.047782	0.0350289	1272	2.68913	0.004908	0.316955
13	143	2015	0.0490203	0.765379	10.4336	0.77319	2.41054	0.008645	0.071302	0.0250594	167	2.44904	0.007068	0.25625
13	144	2015	0.0584419	0.680763	10.514	0.897942	2.17815	0.008083	0.083923	0.0453055	121	2.262	0.007952	0.342165
13	145	2015	0.0436008	0.804125	10.7095	0.732818	2.4681	0.008728	0.077452	0.029487	42	1.88837	0.010757	0.184029
13	146	2015	0.0478375	0.581873	10.4441	0.79493	2.35613	0.009054	0.073506	0.0330179	415	2.15325	0.007835	0.29574
13	147	2015	0.0888631	0.669262	10.9076	0.606136	2.53924	0.009593	0.091378	0.0664853	323	1.83517	0.012365	0.272801
13	148	2015	0.0654232	0.71133	10.5144	1.02419	2.32532	0.0091	0.102436	0.0369013	77	2.54634	0.009762	0.208362
13	149	2015	0.0465935	0.585492	10.823	0.579818	2.71668	0.008479	0.101061	0.0547922	171	1.88878	0.009046	0.24836
13	150	2015	0.171299	0.585492	10.545	0.851511	1.98924	0.008216	0.099554	0.0465045	48	2.06636	0.012679	0.427525
13	151	2015	0.0320052	0.160464	10.9274	0.593144	2.43361	0.009573	0.021723	0.0331444	54	2.14942	0.002607	0.270571
13	152	2015	0.0483095	0.160464	10.263	1.17866	2.45359	0.007896	0.044853	0.0418874	242	2.33275	0.003619	0.245754
13	153	2015	0.056245	0.585492	10.1242	1.23969	1.64673	0.009346	0.08978	0.0103344	89	2.6529	0.005517	0.202179
13	154	2015	0.0488801	0.374447	10.3142	1.40229	1.75958	0.009229	0.047799	0.0213122	51	2.27893	0.003359	0.221802
13	155	2015	0.0419445	0.775557	10.0744	1.45861	2.61447	0.008089	0.104005	0.0232976	41	2.45091	0.005886	0.263043
13	156	2015	0.0331587	0.585492	10.2036	1.37604	2.58475	0.008101	0.061725	0.0152636	47	2.46452	0.004882	0.267785
14	157	2015	0.0870728	0.303092	11.5534	0.080043	2.91377	0.013858	0.096744	0.160199	5543	2.05598	0.024189	2.14556
14	158	2015	0.0552287	0.303092	10.8208	0.832909	2.95803	0.008573	0.058477	0.153839	90	2.2939	0.006999	1.49331
14	159	2015	0.0375533	0.160464	10.5566	1.19986	2.05284	0.008382	0.014603	0.0316105	108	3.09256	0.002707	1.12672
14	160	2015	0.055282	0.406769	11.3189	0.462624	2.74855	0.006745	0.018747	0.0567944	490	2.09969	0.004401	0.632667
14	161	2015	0.0732019	0.381723	11.1407	0.587336	1.53039	0.008539	0.069009	0.0464991	37	1.79366	0.01352	1.13592
14	162	2015	0.0409705	0.374447	10.779	1.05073	2.72523	0.00652	0.024105	0.0527085	62	1.81646	0.003119	0.791209
14	163	2015	0.0382255	0.374447	10.3064	0.882389	2.47822	0.007137	0.059035	0.050735	171	2.03501	0.009148	1.52703
14	164	2015	0.0469299	0.406769	10.2355	0.955512	2.33795	0.006122	0.045145	0.0473053	141	1.84892	0.003004	0.55766
14	165	2015	0.0337248	0.303092	10.1371	1.29098	3.3322	0.007553	0.042619	0.0254742	99	2.2064	0.003653	0.495202
14	166	2015	0.0362853	0.417237	10.627	0.863499	2.19834	0.007677	0.030766	0.0292654	44	1.96859	0.002362	1.10479
14	167	2015	0.0565519	0.406769	10.4885	1.24158	2.23858	0.005749	0.026048	0.111519	23	1.75019	0.001452	0.870748
15	168	2015	0.0740786	0.417237	11.6565	0.245123	2.66931	0.01166	0.057549	0.0948838	3929	1.69319	0.011041	0.361785
15	169	2015	0.048287	0.539335	10.9795	0.188052	3.09241	0.007225	0.035752	0.0663191	731	2.17284	0.00411	0.295078
15	170	2015	0.0551467	0.481454	11.0092	0.302281	2.84549	0.008561	0.057708	0.0804478	434	1.90505	0.008702	0.289253
15	171	2015	0.0388443	0.481454	10.4784	0.947381	3.11307	0.007414	0.052212	0.0750116	196	1.84042	0.00353	0.262632
15	172	2015	0.0365074	0.481454	9.86037	1.19625	2.82376	0.006538	0.039414	0.051425	43	2.41752	0.001835	0.278322
15	173	2015	0.0462589	0.45891	10.848	0.236389	2.39608	0.00725	0.037959	0.0244636	163	2.08438	0.003205	0.226934
15	174	2015	0.0598573	0.417237	10.7452	1.05315	2.42657	0.00669	0.032205	0.017928	252	2.08724	0.002187	0.283451
15	175	2015	0.0592798	0.45891	10.2896	1.11949	2.02155	0.006791	0.017865	0.00918191	29	2.74513	0.001058	0.279712
15	176	2015	0.0475343	0.417237	10.3345	1.40676	1.7984	0.006656	0.039042	0.0278372	100	1.82855	0.00226	0.277662
15	177	2015	0.0398341	0.459836	10.6615	0.546544	2.47148	0.007415	0.026865	0.0871508	116	2.16794	0.00182	0.287106
15	178	2015	0.0350405	0.53603	10.1744	1.33094	1.82938	0.007394	0.028527	0.0393517	105	2.03787	0.001466	0.283937
15	179	2015	0.028979	0.45891	10.1682	1.09861	2.51041	0.00753	0.018663	0.00217242	29	2.87292	0.000952	0.273135
15	180	2015	0.0456286	0.493283	10.4176	1.3876	2.30857	0.007365	0.055179	0.0472855	47	2.52324	0.003591	0.200402
16	181	2015	0.133545	0.459836	11.8218	0.268264	2.57642	0.016975	0.114878	0.460642	6051	2.41859	0.043088	0.802704
16	182	2015	0.0298211	0.452378	10.581	1.18948	2.08815	0.008508	0.017923	0.129443	104	2.02509	0.001844	0.406903
16	183	2015	0.613044	0.792463	11.9703	0.259511	3.50706	0.021507	0.177767	1.57449	15761	2.28235	0.230328	2.0492
16	184	2015	0.0640873	0.820686	11.7337	0.367725	3.99342	0.016829	0.064665	1.46564	1177	1.86844	0.042882	0.741741
16	185	2015	0.0505699	0.396087	10.4262	0.767255	1.53039	0.009335	0.250114	0.309571	309	1.86756	0.024881	0.583054
16	186	2015	0.0948685	0.34062	11.5927	0.356675	2.45788	0.011777	0.102422	0.51135	1923	1.80196	0.044771	0.610354
16	187	2015	0.0689235	0.304119	11.5927	0.371564	2.62467	0.008801	0.041136	0.551392	477	1.96256	0.006129	0.481098
16	188	2015	0.0563189	0.245777	10.8119	1.22866	2.06433	0.009002	0.062062	0.134645	137	1.86446	0.003848	0.510204
16	189	2015	0.0503064	0.304119	10.4022	1.12847	0.853495	0.009227	0.068772	0.0416245	97	1.61803	0.003995	0.520463
16	190	2015	0.0600406	0.471836	10.6047	0.65678	2.37398	0.009493	0.029414	0.259473	152	1.6983	0.002873	0.563916
16	191	2015	0.0738261	0.258612	10.7928	1.335	3.01896	0.008204	0.031465	1.07816	772	1.89878	0.008096	0.420875
16	192	2015	0.0595879	0.396087	11.1009	1.98578	1.60944	0.00876	0.073792	0.261703	45	1.82603	0.004935	0.905085
16	193	2015	0.0460842	0.258612	10.1379	1.38659	2.67445	0.008948	0.023381	0.309896	29	1.85277	0.001729	0.51595
16	194	2015	0.0372558	0.245777	10.8177	0.91731	2.09433	0.008359	0.036702	0.142255	22	1.84065	0.002969	0.636641
16	195	2015	0.0399557	0.34062	10.4161	0.969401	2.19929	0.008133	0.022011	0.219165	102	1.961	0.001655	0.620974
16	196	2015	0.102813	0.792463	11.2334	0.109199	4.29101	0.024381	0.079268	1.66426	2537	1.64267	0.094421	0.380741
16	197	2015	0.0807069	0.601045	10.4328	0.188052	1.58104	0.016509	0.089126	0.736692	921	1.52648	0.04649	0.46603
16	198	2015	0.0736779	0.396087	10.3499	1.15639	1.31843	0.008335	0.086777	0.21495	89	1.78534	0.00629	0.467861
16	199	2015	0.0420255	0.258612	10.2777	1.28575	1.79675	0.008458	0.133969	0.232158	69	1.88337	0.007943	0.467177
16	200	2015	0.042361	0.245777	10.8009	1.00273	1.83578	0.008082	0.038407	0.166982	35	1.67847	0.002851	0.681648
17	201	2015	0.0507343	0.459836	10.5797	1.01857	2.29051	0.007906	0.019023	0.0282972	736	2.53413	0.001594	0.480296
17	202	2015	0.0619731	0.5272	10.8728	0.569094	2.6483	0.009516	0.033281	0.107199	1243	3.09375	0.004304	0.479649
17	203	2015	0.0493573	0.617813	10.9831	0.725937	2.79911	0.008323	0.020541	0.0603317	650	2.7836	0.003312	0.399229
17	204	2015	0.047966	0.353082	10.9196	7.04316	2.63977	0.004461	0.051543	0.264688	121	2.59004	0.0044	0.273483
17	205	2015	0.0404498	0.5272	11.1269	5.15329	2.45959	0.007576	0.01539	0.863092	34	2.50901	0.001738	0.415094
17	206	2015	0.0372487	0.46752	10.2942	1.32813	2.08815	0.007748	0.033218	0.384313	112	2.80958	0.001709	0.255969
17	207	2015	0.0453156	0.46752	9.91542	6.87523	1.41342	0.007303	0.051783	0.0232219	47	2.48478	0.001764	0.380296
17	208	2015	0.0308644	0.245777	9.91542	7.99632	2.25234	0.007245	0.055395	0.0194234	229	2.46308	0.002692	0.44969
17	209	2015	0.041563	0.530042	10.1442	7.24208	2.52733	0.006911	0.011409	0.104243	35	2.96273	0.000603	0.329635
17	210	2015	0.0388059	0.613139	9.78925	6.68586	2.03862	0.007411	0.012696	0.0394738	70	3.21019	0.000562	0.401062
17	211	2015	0.0492837	0.600675	10.153	6.07304	1.73519	0.007083	0.019834	0.00750404	58	3.00979	0.001028	0.226902
17	212	2015	0.0402299	0.53018	10.415	1.33268	1.79675	0.006941	0.014366	1.83646	56	2.76228	0.00079	0.312418
18	213	2015	0.0722848	0.353082	10.8692	0.435318	2.31747	0.013634	0.071615	0.232634	302	2.45251	0.021338	0.473524
18	214	2015	0.0604635	1.51638	10.9765	0.299779	2.01624	0.015587	0.030193	0.0346933	6	2.35378	0.00658	0.362741
19	215	2015	0.0803952	0.48767	11.2155	0.223144	2.40153	0.011289	0.101312	0.226475	5730	1.91138	0.037395	0.49262
19	216	2015	0.0468525	0.539702	10.6322	1.33302	2.34181	0.00548	0.07464	0.0267065	132	2.17297	0.004787	0.304028
19	217	2015	0.0361145	0.68856	11.2263	0.723771	2.50471	0.010052	0.014998	0.0172786	473	2.36075	0.004118	0.344298
19	218	2015	0.0476533	0.436978	10.3645	0.836248	2.24813	0.006606	0.041353	0.0144241	94	2.34665	0.003101	0.367956
19	219	2015	0.0656445	0.48767	10.7299	0.909329	2.29152	0.006378	0.065979	0.120623	261	2.11535	0.005437	0.366289
19	220	2015	0.0397956	0.600438	10.4844	1.09861	2.53449	0.007839	0.026916	0.0962321	743	2.39408	0.002532	0.404694
19	221	2015	0.0465767	0.198188	10.0546	1.63799	1.88555	0.008019	0.018699	0.00715294	44	2.64329	0.001029	0.243307
19	222	2015	0.0409726	0.48767	10.2352	1.2947	2.61007	0.006711	0.071214	0.0428992	72	2.19805	0.003782	0.326438
19	223	2015	0.0242198	0.436978	10.376	1.32965	1.30833	0.006012	0.07798	0.00733016	67	2.25644	0.005537	0.259505
19	224	2015	0.0479985	0.436978	10.596	0.989186	2.0149	0.006884	0.027824	0.0422284	105	2.26291	0.002301	0.341928
19	225	2015	0.0288206	0.600438	10.0808	0.926472	2.04252	0.007147	0.059469	0.00453841	67	2.32707	0.003756	0.362134
19	226	2015	0.0279998	0.436978	10.4452	1.46997	2.11505	0.006094	0.04888	0.0124083	86	2.0692	0.002849	0.280623
19	227	2015	0.0443385	0.436978	10.4359	1.03609	1.7613	0.007179	0.041594	0.0388488	160	2.23136	0.002728	0.418149
19	228	2015	0.0331688	0.600438	10.3432	1.40033	1.69928	0.006026	0.073648	0.0680125	26	2.29284	0.002486	0.349084
19	229	2015	0.0347104	0.185341	10.1	1.39692	0.576613	0.006457	0.041174	0.0170083	42	2.23462	0.002079	0.404698
19	230	2015	0.0395452	0.660485	10.3897	1.98221	1.72811	0.008741	0.010302	0.00979903	107	2.48342	0.000708	0.282361
19	231	2015	0.041649	0.198188	9.62086	1.85661	1.00063	0.006562	0.030912	0.0238531	25	2.62494	0.002514	0.279775
19	232	2015	0.0501873	0.539702	10.483	1.27016	1.59534	0.005224	0.063317	0.00921675	83	2.15106	0.00327	0.341431
20	233	2015	0.0782938	1.27872	11.0509	0.301105	2.41591	0.01268	0.048738	0.196493	870	2.2857	0.012933	0.310327
20	234	2015	0.0412938	0.530042	10.6363	0.693147	2.49651	0.008465	0.033589	0.0199088	24	3.10117	0.002416	0.218457
20	235	2015	0.0429782	0.819895	10.4666	0.959776	1.80006	0.008257	0.025779	0.0426455	219	2.70267	0.001379	0.210705
20	236	2015	0.0544941	0.745407	10.206	1.05177	1.5707	0.007762	0.031941	0.0134784	88	3.09862	0.001975	0.190302
21	237	2015	0.0501565	0.530042	10.9964	0.215111	2.86505	0.01335	0.030186	0.193445	1318	2.96706	0.006317	0.472211
21	238	2015	0.0308808	0.613139	10.2053	1.09861	2.70538	0.008869	0.022418	0.0213948	92	2.86742	0.001634	0.394366
21	239	2015	0.0343449	0.878129	10.8745	0.606136	2.72261	0.00973	0.014132	0.0948884	155	2.69937	0.001773	0.24206
21	240	2015	0.0287976	0.878129	9.9732	1.29124	1.75958	0.009007	0.013189	0.0273076	27	2.99195	0.000962	0.782082
21	241	2015	0.0312221	0.530042	9.48014	2.00394	1.52606	0.008191	0.026693	0.00065592	30	3.019	0.001043	0.120086
22	242	2015	0.107218	0.160464	11.1115	0.347401	2.52333	0.013295	0.080816	0.296938	5615	2.35844	0.019637	1.02111
22	243	2015	0.0284004	0.273625	10.5552	1.35781	1.77834	0.009376	0.021638	0.00788819	5	3.38254	0.003097	0.283898
22	244	2015	0.0305396	0.198188	10.7699	1.12423	2.24284	0.008748	0.021198	0.0348145	228	3.09904	0.002263	0.526258
22	245	2015	0.0310896	0.254809	10.6788	1.25592	2.35991	0.010735	0.051821	0.0190367	174	3.03664	0.005381	0.320031
22	246	2015	0.0467163	0.160464	10.2202	1.55149	2.77134	0.008542	0.042409	0.010058	155	2.92613	0.003533	0.234647
22	247	2015	0.0315788	0.273625	10.8953	0.693147	1.08519	0.010103	0.006373	0.00323845	30	3.3841	0.000908	0.263458
22	248	2015	0.0329646	0.185341	10.3418	1.76139	1.68083	0.007929	0.014131	0.00529382	90	2.8938	0.001113	0.883871
22	249	2015	0.0348605	0.558825	11.255	0.427444	2.87976	0.00954	0.008641	0.00299577	42	2.83259	0.000971	0.454325
22	250	2015	0.0402029	0.160464	10.2817	1.96483	1.66959	0.007953	0.012959	0.00399023	21	3.43624	0.000767	0.633205
22	251	2015	0.0290763	0.185341	10.1817	1.7338	1.20597	0.006876	0.013011	0.0325298	26	3.05074	0.001022	0.678363
23	252	2015	0.0586075	0.618017	10.9503	0.581922	2.29152	0.012499	0.024606	0.150332	794	2.81551	0.005134	0.284221
23	253	2015	0.03895	0.675562	11.2688	0.506168	2.99573	0.01049	0.006814	0.101712	26	1.99818	0.002483	0.162217
23	254	2015	0.0557384	0.859871	10.1429	1.62922	2.54318	0.012662	0.008555	0.115499	47	3.31748	0.000847	0.180581
23	255	2015	0.0307668	0.254809	9.72574	1.79102	1.53256	0.009704	0.025706	0.0501963	42	3.46423	0.001582	0.173527
23	256	2015	0.0258069	0.671198	10.0402	1.84582	1.5063	0.010874	0.005716	0.00565781	14	2.38448	0.000388	0.196873
23	257	2015	0.0532562	0.675562	10.3321	1.60378	2.57032	0.009539	0.003101	0.00460387	44	1.8177	0.000332	0.217582
23	258	2015	0.0256781	0.254809	9.82499	1.86774	1.0116	0.010346	0.020859	0.00574314	15	3.30563	0.001629	0.152227
23	259	2015	0.0484052	0.917016	10.7979	1.15784	2.60417	0.008838	0.000577	0.00865065	28	2.04315	7.5e-05	0.253592
23	260	2015	0.0504333	0.273625	10.2171	1.33254	2.09186	0.010241	0.009845	0.00582286	23	3.37307	0.000664	0.093198
24	261	2015	0.0433225	1.25317	10.8036	1.08317	2.32239	0.009237	0.02624	0.101383	147	2.84381	0.00446	1.75937
25	262	2015	0.0546752	0.495714	11.1504	0.600774	2.85762	0.012676	0.019834	0.129658	279	2.53511	0.008722	0.837774
25	263	2015	0.0230254	0.484207	11.0324	1.09743	3.59429	0.009484	0.014124	0.0460625	62	2.19812	0.001721	0.302048
25	264	2015	0.028417	0.484207	10.2988	1.6105	2.558	0.009397	0.008354	0.00917472	51	2.74061	0.000576	0.325301
26	265	2015	0.0662438	1.32896	11.2164	0.195745	2.51527	0.012955	0.019365	0.132431	480	2.10595	0.005181	1.43365
26	266	2015	0.0561277	1.26461	11.7831	0.17868	3.60387	0.014504	0.003878	0.0094227	67	1.99818	0.002259	0.4
27	267	2015	0.447137	1.07444	11.5759	-0.194432	2.00894	0.013897	0.081957	0.802875	32782	2.56984	0.047367	2.09866
28	268	2015	0.127575	0.744259	11.5895	-0.192214	2.61387	0.011854	0.086179	0.424062	4288	1.84515	0.024736	1.35598
29	269	2015	0.354653	1.13223	11.5502	-0.1149	2.07426	0.010533	0.227567	1.04644	16279	2.28235	0.114002	1.57157
30	270	2015	0.155006	0.185341	10.8652	-0.565182	2.02486	0.008512	0.040935	0.289186	3646	2.59296	0.011976	1.30616
1	1	2016	0.049449	0.793791	10.9183	0.603916	2.55956	0.010368	0.079504	0.130047	1126	2.46724	0.006281	0.307973
1	2	2016	0.033732	0.928636	11.3052	0.575364	2.22687	0.008871	0.056413	0.112105	535	2.24489	0.006203	0.244395
1	3	2016	0.0494379	0.630739	11.2085	0.733969	2.69379	0.011214	0.038195	0.216273	497	2.61152	0.004163	0.275047
1	4	2016	0.035271	0.712141	10.4706	0.97456	2.30285	0.008747	0.087443	0.0498519	268	2.18903	0.006307	0.211704
1	5	2016	0.0392875	0.625326	10.205	1.31568	2.83717	0.008267	0.06338	0.0603801	147	2.39	0.003607	0.270221
1	6	2016	0.0470212	0.791881	10.3087	0.93282	2.4373	0.008524	0.054406	0.073928	959	2.21139	0.004535	0.229494
1	7	2016	0.030652	0.856907	10.4086	1.09861	2.27939	0.007955	0.012773	0.0254629	94	2.82098	0.000742	0.287391
1	8	2016	0.029165	0.630739	10.615	1.29544	2.52306	0.008511	0.009698	0.0219613	67	2.84532	0.00075	0.332723
1	9	2016	0.0306242	0.874874	10.7669	0.82098	2.94538	0.008237	0.055575	0.0536679	134	2.52247	0.003697	0.26865
1	10	2016	0.0472966	0.791881	10.9848	0.405465	2.44032	0.010054	0.073645	0.12157	332	2.42425	0.007158	0.176361
1	11	2016	0.0303997	0.791881	10.3721	1.14231	2.08469	0.008915	0.051617	0.124248	131	2.36239	0.00324	0.246745
2	12	2016	0.0536782	0.793791	11.1307	0.405465	2.83812	0.01603	0.052948	0.299213	1592	2.03085	0.01489	0.409149
2	13	2016	0.0317438	0.815078	10.3105	1.18207	2.61109	0.010979	0.022432	0.023037	115	3.19738	0.002837	0.397937
2	14	2016	0.0317161	0.91048	10.7024	0.841215	2.21765	0.008837	0.029103	0.0140884	22	2.28403	0.005564	0.215084
2	15	2016	0.0319513	0.625326	10.5204	0.847741	2.33188	0.009521	0.024396	0.00404192	165	2.36818	0.00305	0.281772
2	16	2016	0.0303569	0.620991	10.7204	0.643541	2.73231	0.009419	0.023342	0.0379166	65	2.42571	0.003774	0.371541
2	17	2016	0.031639	0.856907	10.8592	0.973209	2.46099	0.012223	0.015341	0.00243692	26	2.52562	0.001778	0.20186
2	18	2016	0.0384607	0.625326	10.3935	0.916291	2.87138	0.011917	0.02019	0.0128268	87	2.52917	0.002138	0.283883
2	19	2016	0.032763	0.350768	10.0478	1.59048	2.32518	0.010243	0.037439	0.0659199	189	2.73744	0.002483	0.195835
2	20	2016	0.0263385	0.762276	10.0322	1.28384	2.4557	0.010378	0.012246	0.0169226	58	3.5569	0.000952	0.25376
2	21	2016	0.0351006	0.350768	10.2074	1.28239	2.1848	0.01054	0.021406	0.0102855	104	2.70718	0.001799	0.263435
2	22	2016	0.0324263	0.85232	10.1618	1.13945	2.5539	0.010101	0.01841	0.0193615	44	3.16333	0.001657	0.193675
3	23	2016	0.0479151	0.490039	11.5448	0.441833	3.02962	0.013186	0.013809	0.0402274	71	2.77054	0.002357	0.437753
3	24	2016	0.0362058	0.762276	11.8206	0.417735	2.92983	0.010483	0.008067	0.0295566	270	2.78757	0.001399	0.296556
3	25	2016	0.0371865	0.501308	11.5398	0.466254	3.47774	0.010441	0.026363	0.010447	19	2.35961	0.005309	0.296334
3	26	2016	0.021265	0.469179	10.713	1.38629	2.95524	0.008225	0.005143	0.0294102	61	2.87236	0.000369	0.305589
3	27	2016	0.0228022	0.292358	11.0417	1.01857	2.6807	0.008976	0.005377	0.0140725	33	2.36893	0.000487	0.290192
3	28	2016	0.0304468	0.464941	12.2807	0.218689	4.63372	0.010834	0.001833	0.0191995	71	2.59826	0.000361	0.24708
3	29	2016	0.0233422	0.754428	11.0688	1.31568	3.05731	0.008261	0.001025	0.108638	2489	2.30343	0.000164	0.337814
3	30	2016	0.0291397	0.490039	10.9056	1.2328	3.05636	0.006159	0.00264	0.144691	21	1.81397	0.000221	0.369792
3	31	2016	0.0215617	0.490039	10.7036	1.66637	3.33888	0.005275	0.005028	0.00544758	8	2.92405	0.000265	0.219116
4	32	2016	0.0667236	0.469179	11.1109	0.291706	2.34747	0.010169	0.057076	0.135702	2930	2.71083	0.009959	0.466278
4	33	2016	0.0572375	1.21815	11.4873	0.355034	2.47502	0.009944	0.047399	0.502002	2380	2.42911	0.007843	0.482966
4	34	2016	0.0400614	1.37548	10.6098	0.653926	2.44177	0.007222	0.037385	0.123973	456	2.22038	0.005171	0.246747
4	35	2016	0.038313	0.277004	10.6392	0.844897	2.31395	0.007365	0.019074	0.0598901	103	2.26921	0.002215	0.206384
4	36	2016	0.0380836	0.831322	10.7087	0.924323	2.42711	0.006731	0.017834	0.223502	57	2.14651	0.002706	0.201902
4	37	2016	0.0320997	0.831322	10.3489	1.02032	2.46875	0.007728	0.015902	0.351718	139	1.94137	0.001504	0.384561
4	38	2016	0.0309249	1.21815	10.425	0.953193	2.48233	0.008016	0.030059	0.129012	221	2.10382	0.002913	0.391136
4	39	2016	0.0400434	1.21815	10.7655	0.597837	2.91223	0.007073	0.044449	0.310624	104	2.21557	0.004734	0.31161
4	40	2016	0.0255426	0.469179	10.0413	1.36259	2.571	0.008379	0.018252	0.0375155	115	2.03017	0.001472	0.300324
4	41	2016	0.0315178	0.899705	10.4766	0.682138	2.76755	0.006968	0.037385	0.104537	90	2.16927	0.003295	0.327761
4	42	2016	0.0339262	1.21815	11.1578	0.587787	2.24668	0.009145	0.03198	0.141172	90	1.99958	0.010775	0.174831
4	43	2016	0.0255882	0.277004	10.0069	1.26262	2.70027	0.007163	0.023104	0.042828	64	2.31203	0.001758	0.283027
4	44	2016	0.0245599	0.928636	10.1404	1.14085	1.77978	0.009485	0.026887	0.0754647	71	2.39743	0.002082	0.212611
5	45	2016	0.0455446	0.292358	11.2827	0.606136	2.87302	0.00876	0.036564	0.157146	2016	2.16245	0.006112	0.714319
5	46	2016	0.0322796	0.277004	10.9651	0.998529	2.19966	0.00758	0.015229	0.0210311	220	2.07733	0.001408	0.331855
5	47	2016	0.0241084	0.277004	10.5114	1.41052	2.48778	0.007881	0.022528	0.00410065	62	1.96527	0.001338	0.363086
5	48	2016	0.02458	0.487935	11.0585	1.51373	2.45922	0.008826	0.023346	0.0259252	14	2.01623	0.002473	0.454179
5	49	2016	0.0337615	0.277004	10.6685	1.14448	2.2465	0.015032	0.014092	0.0316949	57	2.19996	0.001759	0.641763
5	50	2016	0.0271229	0.487935	10.9404	1.34227	2.04476	0.008795	0.006969	0.0306349	23	2.17596	0.000972	0.407994
5	51	2016	0.0284852	0.469179	10.9923	1.46755	2.79643	0.00823	0.013182	0.00748967	19	2.33447	0.001251	0.281416
5	52	2016	0.0212646	0.292358	10.4883	1.65501	1.93418	0.007017	0.007493	0.0124993	18	2.51461	0.000805	0.378811
6	53	2016	0.0578831	0.292358	11.0579	0.839751	2.28649	0.008442	0.018117	0.0432685	3709	2.3063	0.002457	0.441494
6	54	2016	0.0332612	0.549899	10.1539	2.15689	1.93747	0.008137	0.012801	0.013002	150	1.90288	0.000887	0.511569
6	55	2016	0.0294635	0.496545	10.2628	1.54296	2.06427	0.007351	0.008033	0.0243372	31	1.3614	0.001144	0.541363
6	56	2016	0.0257086	0.655931	10.1363	1.7629	2.00021	0.007298	0.007085	0.0196485	5	1.54014	0.001285	0.360762
6	57	2016	0.0259161	0.655931	10.3076	1.82937	2.28789	0.008341	0.006393	0.0208428	21	1.71968	0.000645	0.409607
6	58	2016	0.0349261	0.292358	11.4584	0.693147	3.28496	0.008229	0.013007	0.210277	274	2.62485	0.002401	0.378446
6	59	2016	0.0279387	0.637776	9.95432	2.22526	2.53158	0.01167	0.003598	0.0158773	4	1.72987	0.013664	0.642771
6	60	2016	0.0256354	0.842499	10.5154	1.84921	2.07301	0.009302	0.007277	0.0524742	50	1.77056	0.000508	0.478357
6	61	2016	0.0301484	0.496545	10.1849	1.78004	2.29644	0.00682	0.01286	0.00072526	16	1.9352	0.000189	0.231269
6	62	2016	0.028938	0.885546	10.8121	1.34103	2.47539	0.008332	0.006671	0.236596	39	1.81597	0.000626	0.527133
6	63	2016	0.0208497	0.637776	10.236	1.72405	2.24852	0.008256	0.002351	0.0860738	9	1.88712	0.000147	0.626874
6	64	2016	0.0157701	0.292358	10.0903	1.91837	1.13412	0.00719	0.015571	0.00919239	28	1.83619	0.000765	0.628853
7	65	2016	0.10289	1.14152	11.754	0.087011	3.09535	0.01418	0.100653	0.31755	8823	2.36325	0.031099	0.480806
7	66	2016	0.0424168	0.613369	11.1101	9.34242	2.58053	0.007812	0.088483	0.071453	1338	1.86074	0.008484	0.204997
7	67	2016	0.0681295	1.30919	11.7177	0.060625	2.80593	0.008763	0.085753	0.317333	2961	1.93684	0.015661	0.419668
7	68	2016	0.050784	1.41288	11.4371	0.239951	3.16394	0.006336	0.072708	0.302852	2731	2.09418	0.019465	0.376888
7	69	2016	0.044565	1.01743	11.0421	8.7099	2.41887	0.008295	0.070125	0.196771	442	1.99921	0.006235	0.25705
7	70	2016	0.0365505	1.21008	11.0421	0.405465	2.34512	0.007609	0.05663	0.0763644	408	2.11851	0.006854	0.15228
7	71	2016	0.0365028	1.21008	11.0553	0.55279	2.55285	0.006676	0.049082	0.115404	825	1.77591	0.005164	0.206446
7	72	2016	0.0702816	1.30919	11.5044	0.315853	2.40063	0.007597	0.070096	0.143691	773	1.9748	0.015495	0.291137
7	73	2016	0.0541013	1.21008	11.7003	0.216223	3.11157	0.009002	0.070833	0.17874	3017	1.99761	0.012492	0.266205
7	74	2016	0.0448248	1.21008	11.3888	0.340927	2.73413	0.007247	0.087783	0.168108	952	2.06192	0.019008	0.257286
7	75	2016	0.0500155	0.915578	10.7854	0.559616	2.42792	0.007121	0.069451	0.0684164	165	1.7292	0.005699	0.267829
7	76	2016	0.0825754	1.37301	11.8583	6.17185	3.27333	0.009422	0.105036	0.503435	5664	1.85901	0.024495	0.39901
8	77	2016	0.118546	0.741438	11.7303	0	2.54312	0.012078	0.044348	0.399188	8619	1.86988	0.017482	0.886184
8	78	2016	0.0835583	1.07236	11.6142	0.167054	2.81865	0.009598	0.060208	0.72585	5678	1.80456	0.015471	0.990192
8	79	2016	0.0647661	1.02155	10.9292	0.420503	2.94788	0.008582	0.067698	0.23543	2431	2.07895	0.008657	0.541402
8	80	2016	0.0546988	1.37301	11.3382	0.120628	2.72159	0.008955	0.083353	0.539143	1629	1.68728	0.019073	0.76219
8	81	2016	0.065604	1.35485	11.253	0.322773	3.0992	0.007618	0.045533	0.297256	2489	1.72755	0.00863	0.653782
8	82	2016	0.102262	1.05357	11.4742	0.16508	2.5033	0.008551	0.05375	0.382876	1779	1.81318	0.016527	0.615893
8	83	2016	0.0659861	0.741438	11.1148	0.462624	2.92416	0.009035	0.043959	0.870885	1070	2.12613	0.008468	0.960722
8	84	2016	0.0459152	0.825705	10.973	0.993252	2.65572	0.006875	0.029056	0.224755	393	1.96454	0.002339	0.725467
8	85	2016	0.0466688	1.55154	11.5849	0.733969	2.83155	0.007908	0.066621	0.564692	467	1.71056	0.032207	0.524962
8	86	2016	0.0705872	1.05357	11.0711	0.405465	2.90108	0.00758	0.063755	0.338516	1492	2.03601	0.010003	0.593445
8	87	2016	0.0422637	0.741438	10.9373	1.22378	2.41983	0.007228	0.015493	0.18721	333	2.18531	0.001067	0.721361
9	88	2016	0.0622581	0.864468	11.2915	0.343473	3.27079	0.010959	0.063783	0.197828	4812	2.04303	0.012933	0.287969
9	89	2016	0.057297	0.864468	11.208	0.312375	3.18535	0.008016	0.064388	0.140481	2907	1.86716	0.00758	0.217169
9	90	2016	0.0420677	0.915578	10.642	0.730887	2.81775	0.007444	0.063855	0.0843605	1121	2.27567	0.004595	0.1223
9	91	2016	0.0334844	1.28543	10.2396	0.814334	2.20555	0.008765	0.070318	0.0189771	510	2.59015	0.005496	0.16301
9	92	2016	0.0437581	1.33977	11.0949	0.405465	1.7776	0.008526	0.056557	0.141537	1234	2.1526	0.005498	0.162846
9	93	2016	0.0510947	0.847784	10.5031	0.861121	2.4857	0.008613	0.079168	0.0509759	403	2.55778	0.007831	0.147486
9	94	2016	0.0325753	1.08514	11.0014	0.619635	2.13369	0.010263	0.057172	0.322174	509	2.54131	0.005708	0.16887
9	95	2016	0.0287785	0.421519	10.4131	0.961411	2.88586	0.007686	0.039075	0.0761775	542	2.45071	0.002217	0.172871
9	96	2016	0.0380177	0.741438	10.6432	0.807769	2.97212	0.007619	0.015292	0.0752323	153	2.20631	0.00118	0.171182
9	97	2016	0.0361033	1.14152	10.4717	0.663294	3.57795	0.007347	0.03359	0.108949	1247	2.39923	0.00181	0.186421
9	98	2016	0.0329311	0.545726	9.77804	1.21924	2.22486	0.006104	0.104961	0.0532261	576	2.60669	0.003328	0.151562
9	99	2016	0.0226653	0.847784	10.097	1.17614	2.13011	0.006527	0.065801	0.0230797	211	2.57467	0.007798	0.160678
9	100	2016	0.025795	0.421519	10.0561	1.24132	1.89393	0.006751	0.037991	0.0315982	389	2.48273	0.007258	0.168919
9	101	2016	0.0311204	0.864468	10.6194	-0.734896	2.45588	0.008795	0.019288	0.0697801	250	2.11629	0.001278	0.123384
9	102	2016	0.0328368	1.10417	10.615	0.579818	2.54079	0.00675	0.02274	0.0946344	633	2.30787	0.001323	0.156389
10	103	2016	0.0610575	0.666168	11.3175	0.324496	2.76641	0.01039	0.054201	0.33921	2436	2.31445	0.012801	0.752927
10	104	2016	0.0686563	0.954775	11.4854	0.156346	2.9286	0.016202	0.130077	1.35464	2049	2.44926	0.081805	0.686674
10	105	2016	0.0482107	0.997308	11.0558	0.559616	1.69033	0.008434	0.084725	0.165183	226	2.10279	0.012579	0.534006
10	106	2016	0.0323321	0.825705	11.2018	0.97077	2.45469	0.008627	0.012427	0.0773408	126	2.13224	0.001046	0.301044
10	107	2016	0.0459846	0.666168	11.2617	0.356675	2.97599	0.009621	0.066273	0.232501	1408	2.30846	0.013581	0.522704
10	108	2016	0.0342449	0.454893	11.3258	0.666479	3.0696	0.008799	0.040465	0.186821	270	2.00568	0.004345	0.454958
10	109	2016	0.0315358	0.666168	10.9153	1.10296	1.60944	0.008234	0.040465	0.0573992	158	2.08674	0.00094	0.428791
10	110	2016	0.0394349	0.666168	11.1893	0.730887	1.94035	0.008479	0.012215	0.13034	239	2.10743	0.001645	0.405885
10	111	2016	0.0379092	0.825705	10.9395	0.993252	2.22628	0.007726	0.026572	0.157636	190	2.08378	0.002346	0.447865
11	112	2016	0.0441877	1.33577	11.3096	0.371564	2.39367	0.013925	0.070657	0.143065	1032	2.31534	0.01702	0.405669
11	113	2016	0.0362536	1.10417	10.8394	0.650296	2.84441	0.009218	0.032123	0.0526539	78	2.26387	0.003657	0.301914
11	114	2016	0.0302621	0.421519	10.6768	0.592051	3.15506	0.008443	0.026265	0.165969	90	2.46862	0.002281	0.205668
11	115	2016	0.0316325	1.71255	11.3913	0.448996	2.5381	0.009133	0.039018	0.120485	61	2.11557	0.004538	0.464107
11	116	2016	0.0357664	0.825705	11.0044	0.776529	2.82336	0.00135	0.035955	0.338188	33	2.15132	0.004136	0.242881
11	117	2016	0.0317892	0.496395	10.1566	0.465482	2.48544	0.063249	0.024668	0.123945	205	3.10299	0.001466	0.333876
11	118	2016	0.0272218	0.513384	10.3013	1.04145	2.68056	0.004194	0.021085	0.228793	86	2.57531	0.001471	0.260896
11	119	2016	0.0330534	0.4636	10.3819	0.864997	2.05301	0.008615	0.032246	0.0979557	157	2.17132	0.072528	0.240558
11	120	2016	0.0255117	0.666168	10.3175	0.670158	2.37407	0.006157	0.021331	0.101138	91	2.18486	0.002003	0.204051
11	121	2016	0.0327189	0.741438	10.2034	0.949081	2.36757	0.011869	0.034312	0.157512	57	2.62569	0.001904	0.234665
11	122	2016	0.0365809	0.650684	10.8653	0.597837	2.10987	0.008353	0.052206	0.0925194	63	2.00537	0.005483	0.134906
12	123	2016	0.0729158	0.703841	11.4186	0.145182	2.95253	0.012885	0.079145	0.110391	4569	2.80542	0.013266	0.446764
12	124	2016	0.0737576	1.01743	11.6028	0.241162	3.05676	0.010603	0.070112	0.435118	6627	2.42629	0.012876	0.510898
12	125	2016	0.052134	0.703841	11.4573	0.182322	2.67295	0.00997	0.072422	0.119054	1104	2.32461	0.014082	0.241708
12	126	2016	0.0464255	1.09292	10.9148	0.510826	2.36078	0.008158	0.090491	0.0418044	279	2.12844	0.009838	0.263962
12	127	2016	0.0580024	0.870452	12.0078	0.204794	3.22251	0.011091	0.023414	0.287841	370	2.77218	0.005241	0.244209
12	128	2016	0.060333	0.987057	11.4967	0.159065	3.0541	0.008723	0.047286	0.421582	1300	2.31709	0.007469	0.415755
12	129	2016	0.051961	0.78955	10.9899	0.207639	2.97311	0.009678	0.055814	0.241823	1325	2.08777	0.005312	0.25084
12	130	2016	0.0428744	0.613369	10.8525	0.36179	3.20582	0.008112	0.077447	0.0836471	572	2.2025	0.007618	0.245136
12	131	2016	0.0387697	0.712141	10.9858	0.451985	2.84369	0.008359	0.073306	0.040182	410	2.10001	0.008927	0.314582
12	132	2016	0.0481529	1.1102	11.6459	0.268264	3.16648	0.009304	0.044153	0.367451	599	2.23997	0.010121	0.268549
12	133	2016	0.0405918	1.17862	11.0406	0.479573	2.57955	0.00826	0.055981	0.457716	196	2.11824	0.005796	0.285788
12	134	2016	0.0397532	0.703841	10.85	0.490741	2.65062	0.008631	0.057435	0.119054	1104	2.32461	0.007473	0.263962
12	135	2016	0.0436485	0.613369	10.5663	0.675755	2.7489	0.007768	0.066372	0.14226	701	2.64975	0.005375	0.221317
12	136	2016	0.0359231	0.786864	10.8368	0.606136	3.15356	0.008513	0.05725	0.0717801	336	1.85826	0.005357	0.294597
12	137	2016	0.0472686	0.625326	10.7711	0.610909	2.95157	0.007791	0.070459	0.130345	388	2.04417	0.005264	0.304631
12	138	2016	0.163467	0.78955	11.0626	0.374694	2.67861	0.009153	0.04058	0.234261	402	2.22649	0.005239	0.362519
12	139	2016	0.0365924	0.712141	10.3057	0.816761	2.22848	0.008077	0.082817	0.136719	280	2.06651	0.004296	0.313166
13	140	2016	0.0604246	0.620991	11.3399	0.262364	2.67259	0.013346	0.111066	0.45048	2346	1.80256	0.026975	0.533111
13	141	2016	0.0479617	0.545726	10.5615	1.0033	2.32412	0.008525	0.086747	0.0156995	156	2.20285	0.008596	0.27033
13	142	2016	0.0473835	0.620991	10.9404	0.550046	2.49863	0.009406	0.048372	0.0340454	1661	2.68419	0.004948	0.288842
13	143	2016	0.0452777	0.68271	10.5107	0.847298	2.44743	0.008351	0.072063	0.0166281	248	2.41034	0.006977	0.248548
13	144	2016	0.0397943	0.625326	10.5867	0.882389	2.22325	0.007977	0.084778	0.0363019	201	2.23131	0.007785	0.334242
13	145	2016	0.0497232	0.799203	10.7777	0.769149	2.45893	0.008931	0.07791	0.0199582	50	1.86737	0.010673	0.264767
13	146	2016	0.0528165	0.620991	10.5402	0.788457	2.37382	0.008975	0.074544	0.0301927	476	2.12103	0.007579	0.336729
13	147	2016	0.0419044	0.694936	10.9884	0.606136	2.54692	0.009877	0.091869	0.0618234	411	1.80967	0.013325	0.297993
13	148	2016	0.0756557	0.625326	10.5981	1.11471	2.42775	0.008958	0.103391	0.0372999	121	2.49317	0.009908	0.274901
13	149	2016	0.0364592	0.545726	10.9064	0.730887	1.63158	0.008563	0.102061	0.0506091	251	1.88176	0.009763	0.268523
13	150	2016	0.168979	0.545726	10.6247	0.862395	1.98635	0.008394	0.102789	0.046642	73	2.05728	0.01254	0.484407
13	151	2016	0.0368022	0.152814	10.9835	0.641854	2.20587	0.009392	0.021818	0.054757	52	2.10765	0.002388	0.23957
13	152	2016	0.0332872	0.152814	10.3421	1.17412	2.4756	0.007986	0.045079	0.0346101	359	2.29888	0.003572	0.254696
13	153	2016	0.0620658	0.545726	10.2158	1.25276	1.64887	0.009161	0.076778	0.00989256	54	2.62546	0.006058	0.184407
13	154	2016	0.0420471	0.421519	10.3651	1.44123	1.75116	0.008842	0.048331	0.0156804	76	2.24945	0.003232	0.253828
13	155	2016	0.0277598	0.711127	10.1535	1.56862	2.5565	0.007434	0.105259	0.0230353	92	2.4217	0.003678	0.298548
13	156	2016	0.0232774	0.545726	10.2508	1.31568	2.62315	0.008015	0.062902	0.0154191	64	2.43164	0.004744	0.276762
14	157	2016	0.0925377	0.301113	11.6215	0.143101	2.97565	0.013993	0.097328	0.132599	6506	2.07482	0.024887	0.843459
14	158	2016	0.0376472	0.301113	10.8787	0.693147	3.02014	0.008415	0.058913	0.123576	125	2.31381	0.006703	0.722011
14	159	2016	0.0331416	0.152814	10.6474	1.16315	2.04525	0.007827	0.014696	0.0241217	123	3.05732	0.002801	0.548644
14	160	2016	0.0376485	0.450497	11.4073	0.569094	2.77456	0.006999	0.018559	0.0478769	547	2.11532	0.00444	0.500832
14	161	2016	0.0503322	0.421519	11.225	0.63667	1.53269	0.00865	0.069636	0.040389	49	1.82178	0.013843	1.26861
14	162	2016	0.0346856	0.491721	10.868	1.00262	2.76212	0.006492	0.024186	0.0463782	100	1.82911	0.003183	0.332088
14	163	2016	0.0298616	0.421519	10.3808	1.01857	2.58085	0.007191	0.058698	0.0473099	237	2.06131	0.009276	0.793691
14	164	2016	0.0270355	0.450497	10.3191	1.15268	2.2411	0.006105	0.045356	0.0433139	188	1.88115	0.002978	0.534569
14	165	2016	0.0286747	0.301113	10.2173	1.32176	3.3484	0.007682	0.042791	0.0272053	159	2.23871	0.003869	0.450584
14	166	2016	0.0378457	0.4636	10.6926	0.970699	2.23589	0.007314	0.030829	0.0257795	58	2.01678	0.002356	0.605518
14	167	2016	0.0304822	0.656269	10.5662	1.19185	2.25228	0.005978	0.026152	0.109201	30	1.76167	0.00154	0.465006
15	168	2016	0.0806819	0.4636	11.729	0.301105	2.66358	0.011833	0.058903	0.0797949	4324	1.70126	0.010235	0.437609
15	169	2016	0.0503515	0.483898	11.0362	0.279585	3.02183	0.007377	0.03573	0.0469483	852	2.17673	0.004058	0.295502
15	170	2016	0.0365279	0.483898	11.0966	0.351398	2.83522	0.008525	0.057907	0.0764951	495	1.90685	0.009438	0.307006
15	171	2016	0.0421742	0.495283	10.5718	0.993252	3.13201	0.007454	0.052212	0.0622251	266	1.84885	0.003498	0.309244
15	172	2016	0.0310011	0.483898	9.95166	1.23214	2.8824	0.006595	0.039846	0.0566502	91	2.36549	0.001797	0.270697
15	173	2016	0.0340117	0.450497	10.912	0.264692	2.21425	0.007126	0.03843	0.0294437	189	2.09978	0.003157	0.1918
15	174	2016	0.0448883	0.4636	10.8306	1.05605	1.86907	0.00662	0.03359	0.0164922	235	2.07965	0.002296	0.325525
15	175	2016	0.0377658	0.450497	10.3828	1.03995	2.02367	0.006847	0.017936	0.0107735	32	2.6953	0.000241	0.384962
15	176	2016	0.0300624	0.450497	10.4274	1.51662	1.80024	0.006535	0.039286	0.0284266	133	1.84439	0.002186	0.276129
15	177	2016	0.0290976	0.483898	10.7513	0.510826	2.59888	0.00751	0.027221	0.0817239	118	2.1738	0.001857	0.262002
15	178	2016	0.0314685	0.483898	10.2662	1.38629	2.19628	0.007259	0.028976	0.0433688	107	2.05646	0.001465	0.292761
15	179	2016	0.0332281	0.450497	10.2582	1.12601	2.54704	0.00748	0.018841	0.00302664	30	2.83312	0.000954	0.306867
15	180	2016	0.0313862	0.483898	10.4929	1.37529	2.03244	0.007202	0.055864	0.0423813	92	2.48385	0.003667	0.169643
16	181	2016	0.129203	0.535332	11.8631	0.305382	2.58378	0.01734	0.11703	0.439397	7686	2.37501	0.04375	0.772034
16	182	2016	0.0337571	0.496395	10.6307	1.15527	2.15151	0.008387	0.018139	0.128495	114	2.02142	0.001815	0.299722
16	183	2016	0.612619	0.93273	12.0282	0.303682	3.43273	0.021643	0.192789	1.35772	18530	2.26065	0.024563	1.34307
16	184	2016	0.0672729	0.841252	11.8097	0.370374	3.97488	0.017029	0.066397	1.24455	1719	1.85839	0.042122	0.696698
16	185	2016	0.0510598	0.404491	10.5292	0.76214	1.51926	0.009637	0.254206	0.272176	363	1.83862	0.026127	0.550333
16	186	2016	0.103007	0.379641	11.6604	0.154151	2.52333	0.012036	0.105319	0.478615	3303	1.78484	0.043874	0.538481
16	187	2016	0.0527596	0.357142	11.6604	0.371564	2.61719	0.008714	0.041434	0.524221	521	1.94119	0.006222	0.447179
16	188	2016	0.0282003	0.334752	10.8851	1.23969	2.07336	0.008922	0.062957	0.118325	177	1.8662	0.003926	0.368113
16	189	2016	0.0297659	0.341139	10.4804	1.07044	0.88611	0.009179	0.06991	0.039733	165	1.60625	0.004055	0.28639
16	190	2016	0.039789	0.556492	10.6739	1.00294	2.37741	0.009409	0.029817	0.222662	216	1.71401	0.002738	0.436211
16	191	2016	0.0546558	0.311407	10.8431	1.23969	2.90215	0.008405	0.032082	0.89827	1257	1.88682	0.008468	0.480613
16	192	2016	0.039396	0.404491	11.1789	1.92031	1.68711	0.008508	0.074409	0.258455	46	1.79952	0.004883	0.643182
16	193	2016	0.0408713	0.311407	10.2165	1.43732	2.73882	0.009069	0.023828	0.291007	52	1.81123	0.001782	0.362319
16	194	2016	0.0296091	0.334752	10.8284	1.18682	2.13763	0.008379	0.037205	0.109415	32	1.81089	0.003048	0.451163
16	195	2016	0.0381598	0.379641	10.495	1.1432	1.97369	0.008169	0.022694	0.211125	84	1.96278	0.00171	0.454489
16	196	2016	0.0841225	0.854284	11.3228	0.105361	4.24743	0.025588	0.081707	1.67635	3714	1.62466	0.093999	0.400603
16	197	2016	0.0772416	0.661544	10.5175	0.209721	1.89588	0.016274	0.090247	0.702369	1215	1.5116	0.045373	0.451831
16	198	2016	0.0548872	0.404491	10.4051	1.21735	1.49405	0.008587	0.087095	0.206111	98	1.73485	0.006411	0.455898
16	199	2016	0.0367166	0.311407	10.3578	1.29919	1.10497	0.00863	0.132384	0.234081	70	1.87291	0.007851	0.371493
16	200	2016	0.0382293	0.334752	10.8728	1.02481	1.40811	0.008153	0.038654	0.164966	34	1.68157	0.0028	0.65562
17	201	2016	0.0371737	0.535332	10.6266	0.980829	2.33587	0.008038	0.019301	0.0289313	985	2.47405	0.001544	0.512456
17	202	2016	0.0476949	0.466997	10.9025	0.64355	2.52746	0.0097	0.033807	0.133078	1649	2.69591	0.004381	0.599785
17	203	2016	0.0383842	0.562941	11.0486	0.753772	2.86385	0.007643	0.020756	0.063925	1156	2.72531	0.003144	0.350469
17	204	2016	0.0365533	0.341139	11.0281	7.07125	2.64014	0.009201	0.052143	0.197887	123	2.53072	0.003643	0.332138
17	205	2016	0.0331188	0.466997	11.2008	6.4777	2.54891	0.007812	0.01555	0.98066	49	2.4567	0.00156	0.47874
17	206	2016	0.0296199	0.341139	10.4388	1.34484	2.14163	0.007272	0.03356	0.266886	117	2.68201	0.001787	0.219447
17	207	2016	0.0232622	0.341139	10.0092	6.59053	1.50684	0.007269	0.052349	0.0234355	59	2.31343	0.001739	0.361434
17	208	2016	0.0309593	0.334752	10.0092	7.8775	2.29253	0.007329	0.055863	0.0202751	346	2.38944	0.002646	0.650685
17	209	2016	0.0235391	0.475982	10.2077	6.86281	2.66065	0.006945	0.011519	0.076497	71	2.87965	0.000613	0.3214
17	210	2016	0.0254395	0.524416	9.84384	6.46561	2.07944	0.007337	0.012815	0.027896	89	3.15089	0.000565	0.433894
17	211	2016	0.0277751	0.550199	10.1993	6.01042	1.7465	0.006856	0.020058	0.0100642	60	2.94929	0.000951	0.243976
17	212	2016	0.023035	0.476221	10.523	1.59069	2.35779	0.006693	0.014482	1.61021	109	2.71452	0.000777	0.256007
18	213	2016	0.0509028	0.404659	10.9387	0.510826	2.22995	0.017984	0.072483	0.207033	286	2.42731	0.022306	0.590615
18	214	2016	0.04308	1.47706	11.0552	0.372434	2.18566	0.017464	0.030193	0.0785961	12	2.32801	0.006821	0.440857
19	215	2016	0.0802122	0.373456	11.251	0.287682	2.5169	0.011095	0.097593	0.22369	7333	1.9297	0.023913	0.510596
19	216	2016	0.0292558	0.467655	10.7028	1.3061	2.42362	0.005595	0.07464	0.0211634	169	2.15699	0.004629	0.284086
19	217	2016	0.0370869	0.662536	11.3172	0.748707	2.5615	0.010087	0.014998	0.0137424	630	2.33763	0.003766	0.327091
19	218	2016	0.0321272	0.419852	10.4486	0.887303	2.31378	0.006746	0.041517	0.0140425	127	2.32602	0.003142	0.411893
19	219	2016	0.0454926	0.373456	10.8165	0.832909	2.33214	0.006423	0.066317	0.0667653	359	2.0901	0.005373	0.41891
19	220	2016	0.0442309	0.579235	10.5506	1.12847	2.3385	0.007793	0.026916	0.0641967	923	2.17765	0.002598	0.417455
19	221	2016	0.0290315	0.206074	10.1295	1.73515	1.96418	0.00758	0.01869	0.00227646	60	2.62369	0.001034	0.299986
19	222	2016	0.0283925	0.373456	10.3292	1.29905	2.62343	0.006483	0.071026	0.0270243	72	2.17033	0.006234	0.359418
19	223	2016	0.0328845	0.373456	10.4535	1.31528	1.34466	0.005989	0.077994	0.00677349	77	2.24049	0.005209	0.299014
19	224	2016	0.0302206	0.419852	10.6715	1.02701	2.01205	0.006897	0.027902	0.0418802	152	2.24198	0.002085	0.334793
19	225	2016	0.0370305	0.579235	10.1609	0.890481	2.16597	0.006882	0.059389	0.00647176	54	2.30577	0.00362	0.392724
19	226	2016	0.0288836	0.373456	10.5248	1.51689	1.96906	0.006022	0.04902	0.0123734	114	2.05892	0.002885	0.315672
19	227	2016	0.0266752	0.419852	10.5115	0.961411	2.01282	0.007209	0.041896	0.0374155	135	2.21054	0.002661	0.440006
19	228	2016	0.025005	0.579235	10.4082	1.31835	1.74749	0.006136	0.073671	0.0313154	26	2.26124	0.002448	0.35349
19	229	2016	0.0246443	0.199363	10.1628	1.44748	0.752146	0.006423	0.041235	0.00733642	48	2.22017	0.002268	0.372381
19	230	2016	0.029648	0.626022	10.4726	1.53931	1.75897	0.008803	0.010302	0.00565776	83	2.45574	0.00075	0.182599
19	231	2016	0.0283181	0.206074	9.70595	1.80764	1.04318	0.007118	0.030505	0.0148185	18	2.60307	0.002448	0.274357
19	232	2016	0.0297112	0.467655	10.527	1.40037	1.76877	0.005248	0.061761	0.00926813	71	2.12345	0.003166	0.425656
20	233	2016	0.0544873	1.05832	11.1239	0.359374	2.37841	0.013382	0.049857	0.0826265	1245	2.27516	0.013147	0.342264
20	234	2016	0.0375806	0.475982	10.7216	0.802347	2.21828	0.008516	0.034295	0.0136107	48	3.09514	0.002324	0.226902
20	235	2016	0.0360675	0.835573	10.5638	1.0068	1.46634	0.008326	0.026071	0.0149116	325	2.68048	0.001387	0.228689
20	236	2016	0.0301756	0.68616	10.3161	1.14053	1.91669	0.00811	0.032373	0.0163484	139	3.06466	0.002038	0.220686
21	237	2016	0.0521448	0.475982	11.0691	0.263815	3.06937	0.01353	0.026634	0.102147	1612	2.92624	0.006278	0.306982
21	238	2016	0.025596	0.524416	10.2842	1.12393	2.77428	0.008796	0.022591	0.0236633	83	2.84056	0.00162	0.406308
21	239	2016	0.0331256	1.24696	10.9221	0.427444	1.48539	0.009654	0.014245	0.102226	138	2.68859	0.001849	0.137135
21	240	2016	0.0187006	1.24696	10.0729	1.29521	1.77002	0.008628	0.013291	0.0288517	24	2.9494	0.00102	0.966346
21	241	2016	0.0219029	0.475982	9.54967	1.92514	1.5294	0.008098	0.027507	0.00054924	17	2.97384	0.001048	0.102628
22	242	2016	0.0863013	0.152814	11.1755	0.384412	2.54181	0.013219	0.081635	0.286092	6674	2.34547	0.018525	0.62365
22	243	2016	0.0370747	0.283054	10.5133	1.50499	1.69735	0.008977	0.021638	0.0104412	5	2.91137	0.002962	0.184314
22	244	2016	0.0332428	0.206074	10.8447	1.31512	2.25499	0.00857	0.021196	0.0345293	227	3.08448	0.00227	0.267123
22	245	2016	0.0337437	0.315912	10.7793	1.42783	2.69304	0.010366	0.052017	0.0190294	201	3.02089	0.005848	0.256695
22	246	2016	0.0305048	0.152814	10.2307	1.67294	2.83014	0.008343	0.042409	0.00983482	165	2.91928	0.003563	0.218362
22	247	2016	0.0279963	0.283054	10.7852	0.931558	1.07044	0.010149	0.006399	0.00275191	35	2.90433	0.000909	0.212712
22	248	2016	0.0291982	0.199363	10.4222	1.8239	1.7346	0.007863	0.014094	0.00661245	96	2.89046	0.0011	1.1
22	249	2016	0.0278515	0.464941	11.3116	0.714653	2.98272	0.00938	0.0089	0.00376605	48	2.81431	0.00098	0.382293
22	250	2016	0.0267111	0.152814	10.3663	2.11671	1.6746	0.00791	0.012916	0.00478479	21	3.02235	0.000797	0.634551
22	251	2016	0.0260969	0.199363	10.2947	1.95972	0.87693	0.006847	0.013114	0.0331532	14	3.04714	0.001027	0.77907
23	252	2016	0.0502062	0.683464	11.022	0.646627	2.3592	0.012539	0.024759	0.101385	896	2.85461	0.00524	0.281973
23	253	2016	0.0315441	0.639579	11.0452	0.35073	3.00521	0.009141	0.007155	0.126881	66	2.03736	0.002641	0.111725
23	254	2016	0.0271299	0.683464	10.1586	1.71761	2.53211	0.012518	0.008602	0.122788	69	3.32057	0.000756	0.15049
23	255	2016	0.0283327	0.347836	9.78695	1.77868	1.58179	0.010217	0.025986	0.0585589	36	3.49023	0.001627	0.156844
23	256	2016	0.023273	0.749837	10.1423	1.75564	1.7238	0.010571	0.005746	0.00408326	36	2.41333	0.000414	0.258755
23	257	2016	0.0279972	0.639579	10.396	1.71123	2.28478	0.009718	0.003125	0.00530629	43	1.84641	0.000341	0.230797
23	258	2016	0.0242279	0.283054	9.76916	1.85677	2.55454	0.010313	0.020949	0.00647328	22	3.34571	0.00158	0.157561
23	259	2016	0.0332974	0.749837	10.8536	1.27796	2.66485	0.008943	0.000577	0.00877665	40	2.0603	8.9e-05	0.217074
23	260	2016	0.0288783	0.283054	10.1937	1.63802	2.10788	0.010349	0.009956	0.00456681	10	3.38246	0.000652	0.085526
24	261	2016	0.0308327	1.21135	10.8922	1.34951	2.37587	0.009904	0.026501	0.0681941	243	2.84307	0.004463	2.04215
25	262	2016	0.0336168	0.464941	11.2157	0.663294	3.11056	0.011652	0.020388	0.101283	372	2.53203	0.006324	0.350255
25	263	2016	0.0278943	0.762276	11.0803	1.12736	3.58226	0.009197	0.014124	0.0439544	71	2.19545	0.001577	0.237805
25	264	2016	0.0243186	0.762276	10.3747	1.49822	2.54218	0.009368	0.008474	0.0106669	68	2.68783	0.000388	0.410377
26	265	2016	0.0400916	2.00018	11.1543	0.126752	2.54718	0.012792	0.019437	0.168313	525	2.091	0.005112	0.820756
26	266	2016	0.039813	1.83032	11.83	0.22955	3.62078	0.011859	0.003878	0.0140965	61	2.03736	0.002163	0.228228
27	267	2016	0.426277	0.913767	11.6801	-0.231781	2.35169	0.014158	0.083054	0.693626	41269	2.56723	0.048231	1.37234
28	268	2016	0.116958	0.630739	11.6531	-0.306261	2.62874	0.011833	0.087606	0.382242	5261	1.84849	0.023997	0.823256
29	269	2016	0.34976	1.35485	11.6662	-0.077007	2.04907	0.010728	0.228671	0.964119	20593	2.26065	0.099003	0.7844
30	270	2016	0.14452	0.199363	10.9665	-0.585682	1.98217	0.008575	0.041164	0.23134	4989	2.5639	0.004985	0.669621
1	1	2017	0.0575886	0.735287	11.1552	-0.559831	2.61303	0.011358	0.069203	0.139137	1354	2.46752	0.005781	0.382525
1	2	2017	0.0384449	0.9028	11.399	-0.555133	2.30348	0.009079	0.053177	0.102491	633	2.2438	0.005363	0.325435
1	3	2017	0.0463546	0.736765	11.0214	-0.795652	2.73635	0.011161	0.038195	0.224703	546	2.61044	0.003749	0.44606
1	4	2017	0.0402973	0.662066	10.54	-0.910312	2.38946	0.009475	0.087111	0.0436745	348	2.18788	0.004984	0.279452
1	5	2017	0.0320103	0.616658	10.5496	-1.19461	2.83717	0.008693	0.063541	0.0685229	184	2.38014	0.002816	0.261232
1	6	2017	0.0591003	0.729005	10.7126	-0.943222	2.44235	0.008663	0.054046	0.0935536	861	2.18006	0.003353	0.260277
1	7	2017	0.0360655	0.710057	10.6223	-1.24712	2.20808	0.008599	0.012637	0.024319	106	2.7702	0.002656	0.366903
1	8	2017	0.0238746	0.736765	11.0116	-1.33086	2.66723	0.008727	0.009623	0.0204513	81	2.79292	0.000673	0.384876
1	9	2017	0.0267564	0.752831	11.7019	-0.832087	2.95363	0.008765	0.055433	0.067596	223	2.51104	0.00304	0.279198
1	10	2017	0.0391474	0.729005	11.4194	-0.56413	2.45969	0.010349	0.073843	0.125133	432	2.41971	0.014968	0.342709
1	11	2017	0.0401502	0.729005	10.9615	-1.05874	2.32703	0.009273	0.051375	0.129793	162	2.34009	0.002579	0.288777
2	12	2017	0.0626284	1.01063	11.3889	-0.429294	2.91075	0.016358	0.052805	0.270041	1709	2.01791	0.014941	0.543992
2	13	2017	0.0368069	0.710057	10.8033	-1.10069	2.67263	0.010746	0.022429	0.0219731	87	3.15737	0.002804	0.413396
2	14	2017	0.047996	0.850421	10.9564	-0.752023	2.2223	0.008921	0.028954	0.012394	17	2.28192	0.005575	0.368969
2	15	2017	0.0445687	0.616658	10.7935	-0.707641	2.36797	0.009372	0.024221	0.00351269	84	2.36602	0.003081	0.347503
2	16	2017	0.0370202	0.627599	10.9006	-0.565363	2.74001	0.009212	0.023448	0.0406385	70	2.40926	0.003785	0.300763
2	17	2017	0.0272651	0.710057	11.7557	-0.66039	2.44618	0.011905	0.015435	0.00324568	12	2.51843	0.00175	0.169795
2	18	2017	0.0378225	0.616658	10.6177	-0.859741	3.01291	0.012121	0.020254	0.0141602	102	2.51499	0.002139	0.283364
2	19	2017	0.0286942	0.35197	10.4627	-1.50755	2.4993	0.010468	0.03617	0.0678554	105	2.73243	0.002415	0.229259
2	20	2017	0.0240519	0.850421	10.1082	-1.37816	2.52936	0.009948	0.012246	0.0159034	47	3.49716	0.00094	0.269498
2	21	2017	0.0412809	0.35197	10.2717	-1.23648	2.21068	0.010512	0.021356	0.0126253	90	2.68786	0.001798	0.285858
2	22	2017	0.0248724	1.08782	10.1007	-0.82088	2.73622	0.010198	0.018457	0.0130407	38	3.12243	0.001601	0.249183
3	23	2017	0.0411489	0.433851	11.5101	-0.693226	3.08395	0.01309	0.013923	0.0443797	37	2.77008	0.002341	0.493338
3	24	2017	0.0404726	0.710057	11.9518	-0.875618	2.96249	0.010771	0.008067	0.0589263	280	2.78165	0.001295	0.459057
3	25	2017	0.0439046	0.51617	11.2019	-0.221616	3.48473	0.010405	0.025086	0.00680157	10	2.34224	0.004729	0.180147
3	26	2017	0.0321172	0.635358	10.6862	-1.52474	2.93941	0.008084	0.005111	0.0421165	54	2.86515	0.000349	0.429564
3	27	2017	0.0390442	0.303116	10.6053	-1.50382	2.6807	0.009217	0.005368	0.0223094	29	2.36089	0.000443	0.415268
3	28	2017	0.0327912	0.421268	11.6244	-0.28259	4.6045	0.011358	0.001856	0.0168064	73	2.6038	0.000368	0.335556
3	29	2017	0.0237357	0.717271	10.9852	-1.62986	3.06112	0.008275	0.001029	0.171196	2226	2.29696	0.000132	0.405455
3	30	2017	0.0240132	0.433851	10.6857	-1.45992	3.05636	0.00623	0.002671	0.200172	23	1.80225	0.000215	0.403401
3	31	2017	0.0272469	0.433851	10.5319	-1.99873	3.51395	0.005381	0.004991	0.0168824	12	2.92405	0.000293	0.283242
4	32	2017	0.0728405	0.635358	11.2195	-0.264592	2.57118	0.010094	0.057309	0.149933	3363	2.67505	0.009414	0.535552
4	33	2017	0.054408	1.24135	11.6411	-0.335547	2.59563	0.009977	0.04732	0.596857	2603	2.40658	0.007346	0.561789
4	34	2017	0.0397674	1.31698	10.8709	-0.669358	2.44788	0.007138	0.037137	0.170112	502	2.21028	0.004512	0.296072
4	35	2017	0.0306376	0.31553	10.9405	-0.727715	2.32834	0.007458	0.018721	0.0416662	145	2.26818	0.002103	0.234358
4	36	2017	0.0388015	0.930344	10.821	-0.742246	2.46338	0.006874	0.01759	0.327998	51	2.13212	0.002595	0.244409
4	37	2017	0.0419031	0.930344	10.2891	-1.01436	2.53796	0.007745	0.01537	0.292224	149	1.9313	0.001286	0.462916
4	38	2017	0.030544	1.24135	10.9705	-0.956619	2.52489	0.008128	0.029459	0.152759	261	2.09839	0.002402	0.524199
4	39	2017	0.037302	1.24135	11.2077	-0.645214	2.93134	0.007027	0.042804	0.292566	105	2.2072	0.058136	0.373091
4	40	2017	0.0261407	0.635358	10.0604	-1.33955	2.49596	0.008475	0.017962	0.0468175	145	2.04869	0.001464	0.375424
4	41	2017	0.0385104	0.97495	10.6322	-0.610946	2.78559	0.006963	0.036967	0.0703267	74	2.16924	0.001889	0.346595
4	42	2017	0.0279519	1.24135	11.3296	-0.4403	2.56721	0.009441	0.031684	0.0997459	139	2.01177	0.010161	0.260477
4	43	2017	0.0269316	0.31553	10.309	-1.3503	2.7167	0.007366	0.022642	0.0328915	58	2.28912	0.001713	0.252645
4	44	2017	0.0304599	0.9028	10.5535	-1.00497	1.81888	0.010691	0.026594	0.140482	37	2.38501	0.001934	0.24643
5	45	2017	0.0438358	0.303116	11.3799	-0.665632	2.79516	0.008733	0.03637	0.146466	2604	2.16246	0.00609	0.741615
5	46	2017	0.0332791	0.31553	11.2148	-1.34179	2.21679	0.007835	0.014976	0.0287079	216	2.07537	0.001343	0.374868
5	47	2017	0.0285842	0.303116	10.2334	-1.67971	2.333	0.007842	0.02225	0.011309	57	1.96527	0.001273	0.435528
5	48	2017	0.033518	0.562228	11.4381	-1.9002	2.28011	0.009529	0.022957	0.0263528	6	2.0125	0.002567	0.504505
5	49	2017	0.0410546	0.31553	10.6715	-1.41439	2.2489	0.012375	0.0139	0.0230857	48	2.18353	0.001226	0.715273
5	50	2017	0.0341904	0.562228	11.0861	-1.93355	2.07014	0.00759	0.006855	0.0261056	40	2.16582	0.000952	0.523212
5	51	2017	0.0339737	0.579637	10.9915	-1.74097	2.81626	0.009225	0.01304	0.00810011	19	2.32143	0.001159	0.329865
5	52	2017	0.0346561	0.303116	10.4394	-1.8207	1.96611	0.007357	0.007415	0.0105162	24	2.48903	0.000778	0.417969
6	53	2017	0.0610921	0.303116	11.3571	-0.956968	2.38861	0.007697	0.017993	0.0361796	4267	2.28489	0.002411	0.641274
6	54	2017	0.0313297	0.579637	10.781	-1.84104	2.0413	0.00874	0.012574	0.00792403	155	1.88357	0.00086	0.480909
6	55	2017	0.0356353	0.490694	9.92451	-1.5823	2.14593	0.008239	0.007767	0.0286486	13	1.34501	0.000956	0.362076
6	56	2017	0.0354064	0.557001	10.0409	-1.57005	2.04038	0.007996	0.006887	0.0366449	10	1.53004	0.001262	0.354353
6	57	2017	0.0344382	0.557001	10.1179	-1.87912	2.40202	0.008364	0.004144	0.0210729	19	1.71488	0.000591	0.367851
6	58	2017	0.0404638	0.303116	12.0283	-0.640579	3.2866	0.010573	0.012866	0.176681	279	2.62492	0.00236	0.313357
6	59	2017	0.0339534	0.557001	10.0085	-2.21413	2.56495	0.009849	0.003537	0.0179494	10	1.72503	0.000503	0.371578
6	60	2017	0.0410138	0.686935	10.9857	-1.93154	2.11296	0.009002	0.007186	0.0460899	38	1.77058	0.000492	0.543188
6	61	2017	0.0243171	0.490694	10.5015	-1.35584	2.31706	0.007071	0.012699	0.00164546	22	1.93344	0.001429	0.231507
6	62	2017	0.0405807	0.828547	10.5228	-1.32715	2.48682	0.008131	0.006568	0.214564	61	1.80924	0.00056	0.480576
6	63	2017	0.0362829	0.579637	10.4518	-1.88237	2.24852	0.00822	0.002322	0.0795799	10	1.86607	0.00017	0.798843
6	64	2017	0.0146949	0.303116	9.98737	-2.00851	1.12305	0.007009	0.015141	0.0126823	35	1.8276	0.00071	0.496034
7	65	2017	0.112046	0.976992	11.8572	-0.062607	3.10969	0.014234	0.103385	0.352643	10680	2.35758	0.031044	0.604931
7	66	2017	0.0507705	0.644889	11.5458	-0.500335	2.60072	0.007971	0.088313	0.0797221	1764	1.85584	0.008308	0.350746
7	67	2017	0.0701258	1.05003	11.8921	-0.061211	2.80397	0.008902	0.086648	0.318965	2849	1.93362	0.015754	0.462072
7	68	2017	0.0539665	0.973107	11.71	-0.31599	3.16945	0.006315	0.072424	0.303954	2565	2.08851	0.019883	0.472143
7	69	2017	0.0447999	0.966782	11.1437	-0.597652	2.49124	0.00827	0.069993	0.21004	494	1.98343	0.005996	0.346717
7	70	2017	0.0395091	0.973107	11.197	-0.673658	2.39844	0.007645	0.055932	0.0940297	352	2.11371	0.006434	0.288347
7	71	2017	0.0526961	0.976992	11.3593	-0.731623	2.59599	0.006623	0.048786	0.114942	1338	1.76981	0.004925	0.32017
7	72	2017	0.0698613	0.973107	11.8024	-0.460894	2.41607	0.007528	0.069792	0.14397	983	1.97156	0.014888	0.357347
7	73	2017	0.067648	0.976992	11.9347	-0.307321	3.13592	0.00912	0.070573	0.177378	2695	1.99727	0.011214	0.385016
7	74	2017	0.0603757	0.973107	11.7159	-0.323783	2.78772	0.007151	0.087265	0.184266	917	2.05494	0.019705	0.357122
7	75	2017	0.0617526	0.856798	10.987	-0.748804	2.4412	0.00714	0.069334	0.0762456	213	1.71064	0.00549	0.573723
7	76	2017	0.0781326	1.17908	11.9192	-0.060155	3.29926	0.009444	0.106549	0.521896	4821	1.85694	0.02444	0.464905
8	77	2017	0.120588	0.931626	11.9103	0.017052	2.6013	0.012257	0.045433	0.402134	9870	1.85137	0.017031	0.735309
8	78	2017	0.0971155	1.42432	11.925	-0.124652	2.66146	0.009748	0.060819	0.769685	5395	1.80286	0.01643	0.892245
8	79	2017	0.0796037	1.07978	11.1917	-0.492645	2.94907	0.0088	0.068278	0.244353	2714	2.06194	0.009836	0.437936
8	80	2017	0.0546913	1.70566	11.4063	-0.108596	2.76632	0.008803	0.0843	0.561936	1874	1.68778	0.006715	0.587315
8	81	2017	0.0691319	1.48747	11.3068	-0.314005	3.14707	0.00765	0.045704	0.310714	2226	1.72192	0.00865	1.09236
8	82	2017	0.123876	1.2754	11.5858	-0.085429	2.51499	0.008613	0.053871	0.391743	2043	1.79503	0.014524	0.487029
8	83	2017	0.0810039	0.931626	11.0821	-0.405697	3.03279	0.008686	0.044416	0.880908	1275	2.11742	0.006991	0.756092
8	84	2017	0.0437783	0.77958	11.1936	-0.993249	2.67212	0.006995	0.029169	0.272452	610	1.95684	0.001873	0.619088
8	85	2017	0.0859526	1.50856	11.5502	-0.720889	2.91357	0.008112	0.066484	0.639599	496	1.70556	0.00208	0.409858
8	86	2017	0.06776	1.2754	11.3272	-0.387381	2.68416	0.007689	0.06418	0.358468	1805	2.02507	0.010757	0.478316
8	87	2017	0.0431214	0.77958	11.1323	-1.21003	2.5927	0.007159	0.015572	0.177793	340	2.15781	0.001099	0.5018
9	88	2017	0.0743342	0.728171	11.7423	-0.386471	3.54064	0.011077	0.064919	0.240632	4914	2.04216	0.013228	0.417102
9	89	2017	0.0545405	0.728171	11.6498	-0.397842	3.19963	0.008105	0.064388	0.145296	2514	1.86803	0.007425	0.250604
9	90	2017	0.0560344	0.856798	10.748	-0.746894	3.27336	0.007526	0.064023	0.0771233	571	2.26305	0.004325	0.197973
9	91	2017	0.0344576	1.09623	10.4458	-0.833998	2.28541	0.008582	0.070499	0.0190579	389	2.56776	0.005299	0.131914
9	92	2017	0.0526361	1.23165	11.5985	-0.498196	2.88096	0.008352	0.056557	0.150216	959	2.13881	0.005453	0.17877
9	93	2017	0.0488621	0.741212	10.9888	-0.925661	2.5177	0.008639	0.079168	0.0444335	182	2.54741	0.007865	0.129594
9	94	2017	0.0400088	0.942564	11.1235	-0.728631	2.28211	0.010153	0.057172	0.333689	185	2.53199	0.005714	0.234841
9	95	2017	0.0400034	0.453751	11.0382	-1.12564	2.91081	0.007513	0.039208	0.0549171	440	2.4272	0.002442	0.196849
9	96	2017	0.0385764	0.906366	11.0016	-0.904296	3.00007	0.007544	0.015292	0.0814431	173	2.19617	0.001163	0.24306
9	97	2017	0.0332264	0.976992	11.2092	-0.734084	3.61616	0.007277	0.03359	0.116772	601	2.39491	0.001766	0.231177
9	98	2017	0.035593	0.526243	10.0797	-1.1844	3.07524	0.006208	0.105752	0.0476844	243	2.57843	0.003408	0.212995
9	99	2017	0.0380673	0.741212	10.5291	-1.22986	3.09508	0.006139	0.066003	0.0266393	179	2.55116	0.038273	0.200494
9	100	2017	0.0356006	0.453751	10.2014	-1.20239	2.63613	0.0067	0.039135	0.0415553	221	2.4621	0.007633	0.225164
9	101	2017	0.0456716	0.728171	10.8639	-0.78981	2.47113	0.008428	0.019288	0.0831001	97	2.10701	0.00125	0.197895
9	102	2017	0.0352244	0.942564	10.5245	-0.648028	2.59808	0.006647	0.02274	0.08711	508	2.29937	0.001395	0.177412
10	103	2017	0.0612505	0.644762	11.6181	-0.392357	2.57127	0.011051	0.056567	0.328027	2713	2.29352	0.012956	0.875898
10	104	2017	0.0768666	0.867178	11.606	-0.134384	3.16095	0.016172	0.135802	1.33138	2325	2.44474	0.085828	0.907424
10	105	2017	0.0433781	0.971931	11.3126	-0.514476	1.69749	0.008451	0.085936	0.180609	163	2.09132	0.013106	0.627681
10	106	2017	0.0472151	0.77958	11.6756	-1.06046	2.45776	0.008589	0.012541	0.0744302	138	2.12073	0.00106	0.287057
10	107	2017	0.0634702	0.644762	11.6352	-0.366054	3.51048	0.009754	0.067363	0.207118	2419	2.2947	0.012702	0.521478
10	108	2017	0.0418462	0.483513	11.5489	-0.743581	3.07105	0.008749	0.039882	0.179285	249	2.00047	0.0044	0.537254
10	109	2017	0.0379229	0.644762	11.1085	-1.18093	1.64148	0.008084	0.039882	0.0601839	165	2.06559	0.000969	0.432258
10	110	2017	0.0415817	0.644762	11.4566	-0.770491	2.0588	0.008256	0.012139	0.119654	221	2.10361	0.001661	0.37612
10	111	2017	0.0443238	0.77958	11.3781	-0.990042	2.29644	0.007745	0.02613	0.174158	224	2.07193	0.002357	0.501547
11	112	2017	0.0491462	1.13141	11.5212	-0.448493	2.42291	0.014431	0.070927	0.132804	1093	2.30231	0.016274	0.562456
11	113	2017	0.048011	0.942564	11.2555	-0.795668	2.84441	0.009542	0.032117	0.0633505	150	2.27115	0.002563	0.351336
11	114	2017	0.0376722	0.453751	11.502	-0.693058	2.81481	0.008516	0.027247	0.141776	108	2.44997	0.002243	0.258079
11	115	2017	0.0355383	1.3549	11.3799	-0.559096	2.56067	0.009166	0.038389	0.163839	71	2.09728	0.00072	0.520186
11	116	2017	0.0408697	0.77958	11.5576	-0.533915	3.12457	0.001422	0.035955	0.365538	31	2.15063	0.059628	0.245902
11	117	2017	0.0424354	0.53329	10.6422	-1.15183	2.46243	0.070673	0.024744	0.126637	268	3.04281	0.001436	0.385293
11	118	2017	0.0402544	0.53329	10.732	-1.01791	3.49187	0.004427	0.021126	0.226018	112	2.54612	0.001501	0.301059
11	119	2017	0.0280442	0.462637	10.1877	-0.746109	2.08486	0.008796	0.032246	0.094607	159	2.17291	0.002474	0.245556
11	120	2017	0.0284751	0.644762	10.4733	-1.08376	2.3751	0.006045	0.022927	0.097819	100	2.17231	0.001905	0.263938
11	121	2017	0.0381326	0.77958	10.8509	-0.944767	2.47122	0.015912	0.034407	0.16654	61	2.61648	0.001903	0.242602
11	122	2017	0.0443371	0.712892	11.0623	-0.783738	2.10851	0.008403	0.052206	0.0954322	81	1.99542	0.003592	0.242913
12	123	2017	0.0849078	0.645171	11.6093	-0.208324	2.96851	0.012966	0.08052	0.106725	5038	2.81078	0.016405	0.56901
12	124	2017	0.0791766	1.03323	11.8253	-0.192594	3.00313	0.01106	0.071175	0.453979	5904	2.43627	0.01293	0.609258
12	125	2017	0.0489632	0.645171	11.6391	-0.209885	2.8215	0.009857	0.07259	0.141641	1062	2.32466	0.013557	0.325045
12	126	2017	0.0470998	0.966782	10.85	-0.524308	2.38369	0.008271	0.091586	0.0433587	277	2.11268	0.009366	0.342059
12	127	2017	0.0477804	0.924352	12.2062	-0.175855	3.21996	0.010917	0.023656	0.342762	407	2.75431	0.004847	0.299476
12	128	2017	0.0637211	0.833138	11.9386	-0.165066	3.41033	0.008717	0.047213	0.419367	1233	2.31771	0.007198	0.569368
12	129	2017	0.0569945	0.718105	11.2863	-0.229794	2.96264	0.009665	0.056247	0.247766	1269	2.08134	0.005198	0.361525
12	130	2017	0.0488014	0.644889	11.546	-0.389887	3.28828	0.008142	0.078931	0.0880403	548	2.1839	0.007363	0.456068
12	131	2017	0.0506788	0.662066	10.9888	-0.541414	2.82873	0.008308	0.073564	0.0423724	423	2.08875	0.008663	0.35318
12	132	2017	0.0470307	1.03323	11.6505	-0.275127	3.18919	0.00935	0.044153	0.397464	551	2.25191	0.009915	0.436387
12	133	2017	0.0387433	1.02223	11.5061	-0.496778	2.61425	0.008237	0.056727	0.45019	211	2.11761	0.005888	0.481852
12	134	2017	0.0363211	0.645171	11.0829	-0.460534	2.65226	0.008535	0.057435	0.141641	1062	2.32466	0.007352	0.342059
12	135	2017	0.0537998	0.644889	11.1013	-0.725783	2.7439	0.008148	0.067594	0.153514	563	2.63744	0.005111	0.319582
12	136	2017	0.0503856	0.729005	11.1319	-0.653948	3.15803	0.008473	0.057444	0.0775121	304	1.84032	0.005274	0.319582
12	137	2017	0.0426904	0.616658	10.6805	-0.713256	2.92899	0.007949	0.071238	0.151153	372	2.0323	0.005449	0.388661
12	138	2017	0.162138	0.718105	11.2387	-0.378146	3.00441	0.00909	0.040787	0.257143	309	2.20829	0.004855	0.428497
12	139	2017	0.0449809	0.662066	10.5491	-1.00621	2.22636	0.008197	0.083834	0.139497	221	2.0519	0.00432	0.482598
13	140	2017	0.0644498	0.627599	11.4561	-0.360261	2.76387	0.016234	0.113081	0.437956	2926	1.80485	0.027875	0.674278
13	141	2017	0.0516887	0.526243	10.6552	-1.00325	2.39843	0.008796	0.089397	0.0198439	162	2.21543	0.008356	0.295491
13	142	2017	0.0479159	0.627599	11.2342	-0.522052	2.56081	0.009151	0.048372	0.030925	1598	2.65957	0.004794	0.435467
13	143	2017	0.0506344	0.648522	10.8612	-0.836895	2.48115	0.008356	0.071936	0.0200564	356	2.42388	0.006869	0.225483
13	144	2017	0.0424878	0.616658	10.7921	-0.893583	2.25802	0.008105	0.084496	0.0257119	179	2.22103	0.007091	0.290879
13	145	2017	0.0535892	0.808768	10.9768	-0.71756	2.56731	0.009016	0.07791	0.0188184	65	1.86087	0.010316	0.304453
13	146	2017	0.05706	0.627599	11.1473	-0.839547	2.39029	0.009345	0.073909	0.0293501	638	2.11127	0.006967	0.380349
13	147	2017	0.0490747	0.747838	10.8214	-0.582493	2.58592	0.010235	0.091132	0.065012	482	1.80172	0.013267	0.377916
13	148	2017	0.0786366	0.616658	11.0064	-1.16551	2.50779	0.008815	0.103152	0.0375873	137	2.47367	0.009663	0.330773
13	149	2017	0.0449346	0.526243	10.962	-0.67883	2.54113	0.008865	0.101661	0.0439344	375	1.88852	0.009565	0.312755
13	150	2017	0.167072	0.526243	10.8586	-0.750138	2.03461	0.008485	0.099183	0.0451067	85	2.04071	0.008914	0.468443
13	151	2017	0.0402505	0.150465	11.0691	-0.675356	2.2882	0.009377	0.021723	0.0547037	72	2.1065	0.002212	0.226826
13	152	2017	0.0350157	0.150465	10.6013	-1.20616	2.41685	0.008112	0.045268	0.0393628	409	2.29022	0.003373	0.310884
13	153	2017	0.0588038	0.526243	10.1868	-1.27926	1.80599	0.008994	0.092209	0.0089741	80	2.62379	0.007689	0.273014
13	154	2017	0.0466567	0.453751	10.6328	-1.49075	1.75587	0.008718	0.048491	0.0166362	107	2.23445	0.003297	0.354167
13	155	2017	0.0317748	0.694019	10.4048	-1.52399	2.57452	0.008212	0.105175	0.0312372	83	2.39066	0.005774	0.354613
13	156	2017	0.0297941	0.526243	10.5249	-1.42129	2.65241	0.008126	0.063744	0.0100266	75	2.42343	0.004956	0.393103
14	157	2017	0.102617	0.285031	11.7267	-0.208568	2.4951	0.01392	0.099662	0.143949	8414	2.07809	0.025663	0.692458
14	158	2017	0.0516996	0.285031	11.287	-0.702507	2.57466	0.008479	0.059132	0.153939	144	2.32859	0.006704	0.524437
14	159	2017	0.0352564	0.150465	11.2632	-1.15394	1.9932	0.008146	0.01462	0.0244287	107	3.04257	0.002871	0.390495
14	160	2017	0.0405035	0.424041	11.629	-0.712914	2.83601	0.006967	0.018464	0.0476381	666	2.11867	0.004129	0.495433
14	161	2017	0.0529077	0.453751	11.3439	-0.690662	1.56523	0.00868	0.069549	0.0415034	43	1.81834	0.013886	1.39482
14	162	2017	0.0327185	0.664536	11.3146	-0.971964	2.98551	0.006439	0.023702	0.0544807	177	1.82426	0.0032	0.289375
14	163	2017	0.0348631	0.453751	10.4361	-1.00729	2.62331	0.007041	0.058288	0.0427067	290	2.05263	0.009368	0.317346
14	164	2017	0.0324308	0.424041	10.8575	-1.1974	2.27537	0.006107	0.045075	0.0499414	269	1.87777	0.002877	0.521232
14	165	2017	0.028819	0.285031	10.9499	-1.22634	3.35341	0.006548	0.04239	0.028319	121	2.21888	0.004486	0.41314
14	166	2017	0.0373001	0.462637	10.8907	-0.951571	3.01253	0.007032	0.031173	0.0276396	63	2.01458	0.002309	0.410856
14	167	2017	0.037426	0.642069	11.137	-1.14677	2.41995	0.00594	0.025944	0.0940939	40	1.76572	0.001501	0.409586
15	168	2017	0.0852449	0.462637	11.9345	-0.390431	2.64743	0.012065	0.060003	0.0918262	4856	1.71595	0.010437	0.530446
15	169	2017	0.0456852	0.495624	11.4337	-0.69068	3.14041	0.007339	0.035829	0.0584151	913	2.16941	0.003945	0.334151
15	170	2017	0.101338	0.495624	11.6511	-0.333151	3.28039	0.008525	0.057531	0.0921813	572	1.91039	0.006653	0.309415
15	171	2017	0.0450318	0.53329	11.2328	-1.18356	3.12206	0.007483	0.052291	0.103689	329	1.85746	0.003406	0.415325
15	172	2017	0.0337245	0.495624	10.7024	-1.65557	2.9564	0.006639	0.039654	0.0703062	84	2.32693	0.001799	0.352105
15	173	2017	0.0446051	0.424041	11.5083	-0.430171	2.53514	0.007148	0.038161	0.0492011	216	2.10371	0.002894	0.233138
15	174	2017	0.0453055	0.462637	11.5412	-1.09879	2.14342	0.006517	0.033339	0.0246938	164	2.07524	0.00224	0.408156
15	175	2017	0.0455543	0.424041	10.8801	-0.9908	2.46104	0.006818	0.017831	0.013114	36	2.63956	0.00025	0.43662
15	176	2017	0.0352176	0.424041	10.8804	-1.56944	1.8466	0.006117	0.03888	0.0331248	157	1.85034	0.002095	0.316409
15	177	2017	0.0311824	0.495624	11.2863	-0.670498	2.59888	0.007587	0.027608	0.120486	194	2.16979	0.00184	0.295181
15	178	2017	0.0310427	0.495624	10.6581	-1.37372	2.29486	0.00715	0.028841	0.0554506	84	2.05612	0.001454	0.40308
15	179	2017	0.0365576	0.424041	10.9414	-1.09837	2.54904	0.007577	0.018932	0.00445236	64	2.77424	0.000906	0.356585
15	180	2017	0.0397153	0.489674	11.2237	-1.37442	1.74133	0.007195	0.055987	0.0578436	105	2.43441	0.00361	0.175391
16	181	2017	0.144151	0.669002	11.9229	-0.352418	2.67353	0.017565	0.120796	0.449791	9275	2.35908	0.044279	0.686509
16	182	2017	0.0382698	0.53329	11.0231	-1.25422	2.19964	0.008352	0.018194	0.132921	130	2.00643	0.001733	0.285867
16	183	2017	0.573843	1.07886	12.1231	-0.321096	3.32982	0.021608	0.217827	1.24332	18828	2.24962	0.232245	1.011
16	184	2017	0.0673106	0.956342	11.9544	-0.451713	3.94068	0.01748	0.068548	1.11681	2465	1.99292	0.043893	0.761488
16	185	2017	0.0557831	0.435462	10.649	-0.792917	1.55038	0.009783	0.256935	0.252987	380	1.82326	0.027114	0.497967
16	186	2017	0.119347	0.549258	11.7306	-0.158172	2.58475	0.012319	0.110585	0.461645	4884	1.77526	0.043487	0.532466
16	187	2017	0.0479544	0.481395	11.7306	-0.404575	2.64999	0.008463	0.041645	0.512913	587	1.97154	0.005965	0.424946
16	188	2017	0.0313009	0.433054	11.2314	-1.18765	2.07718	0.009043	0.063259	0.12275	194	1.87236	0.003835	0.325954
16	189	2017	0.0315931	0.462298	11.2326	-1.07662	0.831122	0.009042	0.07036	0.0468941	113	1.61294	0.004319	0.223754
16	190	2017	0.0531165	0.707493	10.9174	-1.05034	2.37309	0.00917	0.029951	0.168859	188	1.72095	0.002637	0.392038
16	191	2017	0.0602089	0.45913	11.1845	-0.353393	2.90849	0.008532	0.03252	0.888652	1457	1.89835	0.008704	0.476364
16	192	2017	0.0381276	0.435462	11.4944	-1.80061	1.93763	0.008535	0.074615	0.232649	26	1.78394	0.004194	0.405128
16	193	2017	0.0441067	0.45913	10.6576	-1.37944	2.76867	0.009282	0.023828	0.274664	66	1.78783	0.001795	0.351515
16	194	2017	0.0436254	0.433054	11.2595	-1.15837	2.17046	0.008331	0.03733	0.108321	32	1.79694	0.002984	0.42623
16	195	2017	0.0415162	0.53329	11.0041	-1.08366	2.06809	0.00805	0.022957	0.223783	136	1.96837	0.001728	0.45678
16	196	2017	0.103808	0.991389	10.805	-0.120137	4.26946	0.026605	0.085772	1.61333	4942	1.60735	0.098536	0.434982
16	197	2017	0.0783478	0.765986	10.5607	-0.375576	1.7508	0.016737	0.095291	0.749007	1481	1.50922	0.043666	0.445874
16	198	2017	0.0520948	0.435462	10.7218	-1.16407	1.12986	0.008431	0.08773	0.207401	93	1.65985	0.005894	0.376265
16	199	2017	0.0450088	0.45913	10.7724	-1.36356	1.12369	0.008558	0.133523	0.212856	64	1.82481	0.007191	0.314099
16	200	2017	0.0350735	0.433054	11.052	-1.14955	1.4117	0.008055	0.038526	0.165732	27	1.65996	0.002496	0.658037
17	201	2017	0.0420501	0.49066	10.8583	-1.10228	2.44635	0.008327	0.019301	0.0344229	789	2.43792	0.001516	0.63531
17	202	2017	0.0548568	0.338321	10.9313	-0.665787	2.54422	0.009733	0.034032	0.147041	1659	2.65417	0.00444	0.685685
17	203	2017	0.0395768	0.49066	11.51	-0.733949	2.60104	0.008023	0.02081	0.0622591	903	2.68793	0.003227	0.359227
17	204	2017	0.0462299	0.338321	11.802	-0.89628	2.65702	0.009107	0.043871	0.187453	194	2.5031	0.004312	0.324897
17	205	2017	0.0340196	0.338321	11.5173	-0.928518	2.44085	0.007718	0.01571	1.03428	22	2.39879	0.001334	0.51215
17	206	2017	0.0311782	0.378389	10.7429	-1.35771	2.20602	0.007167	0.033724	0.258635	112	2.66206	0.001701	0.386231
17	207	2017	0.0322263	0.338321	10.1209	-1.53482	1.61835	0.007244	0.052443	0.0220837	57	2.2964	0.001754	0.447344
17	208	2017	0.0409175	0.338321	10.2719	-1.20075	2.35052	0.007405	0.056457	0.0197714	286	2.36515	0.002296	0.493305
17	209	2017	0.0328763	0.340667	10.6871	-1.52665	2.69688	0.007016	0.011546	0.0903699	87	2.86363	0.000611	0.327017
17	210	2017	0.0220948	0.49066	10.2258	-2.20651	2.09784	0.007403	0.012845	0.0264777	81	3.10496	0.000556	0.367304
17	211	2017	0.0296199	0.543148	10.3221	-1.86367	1.75572	0.00665	0.019984	0.011582	65	2.90866	0.000933	0.363014
17	212	2017	0.0358805	0.378389	10.9464	-1.8724	2.16363	0.006877	0.014424	1.47676	111	2.65313	0.000792	0.640082
18	213	2017	0.0572707	0.511768	11.0282	-0.458648	2.41267	0.016215	0.074705	0.150968	273	2.42098	0.022785	0.719861
18	214	2017	0.0515008	1.47485	11.1531	-0.335508	1.97925	0.015194	0.030713	0.0942822	3	2.30872	0.007223	0.59375
19	215	2017	0.0806598	0.310039	11.5498	-0.320051	2.57918	0.011067	0.100105	0.283405	7995	1.91726	0.041406	0.65431
19	216	2017	0.0387409	0.427113	10.9444	-1.43223	2.43737	0.005701	0.073956	0.0233511	196	2.15693	0.004604	0.436911
19	217	2017	0.0440227	0.651091	11.515	-0.816059	2.53351	0.010187	0.014728	0.022839	414	2.32264	0.003931	0.301156
19	218	2017	0.0407258	0.397228	10.9625	-0.926772	2.34824	0.006955	0.041694	0.0870123	93	2.3006	0.002429	0.46135
19	219	2017	0.0691031	0.310039	11.1402	-0.816346	2.37836	0.006642	0.06564	0.0528907	331	2.07856	0.005233	0.453364
19	220	2017	0.0488324	0.489193	11.0494	-1.19426	2.35	0.007855	0.026521	0.055268	1281	2.15713	0.002501	0.517662
19	221	2017	0.0309902	0.203909	10.3697	-1.74027	2.02843	0.007578	0.018567	0.00232585	54	2.60456	0.001058	0.400227
19	222	2017	0.0283264	0.310039	10.4818	-1.34315	2.64336	0.006446	0.069523	0.0206637	121	2.15839	0.003924	0.436426
19	223	2017	0.0389825	0.310039	10.5089	-1.35519	1.43692	0.006086	0.077066	0.00719941	77	2.22825	0.004835	0.378166
19	224	2017	0.0284298	0.397228	10.9804	-1.04466	2.24218	0.006914	0.027666	0.0461063	140	2.23091	0.002045	0.406556
19	225	2017	0.0429669	0.484202	15.6752	-1.49489	2.28175	0.006826	0.058748	0.0107357	54	2.28686	0.00365	0.529954
19	226	2017	0.038939	0.310039	10.7763	-0.884793	2.04472	0.006076	0.048319	0.0157362	129	2.04767	0.00282	0.381275
19	227	2017	0.0394196	0.397228	11.0314	-0.981785	2.13083	0.007322	0.041821	0.0310577	111	2.19234	0.002721	0.573675
19	228	2017	0.038054	0.489193	10.5768	-1.31349	1.93004	0.00627	0.073355	0.0170539	26	2.24214	0.00519	0.458487
19	229	2017	0.0341949	0.201458	10.2617	-1.45633	0.856087	0.006608	0.040511	0.00294507	63	2.21005	0.002919	0.397881
19	230	2017	0.0313577	0.615028	10.5409	-1.37215	1.85175	0.009021	0.010235	0.00495993	74	2.44805	0.000771	0.221805
19	231	2017	0.0333487	0.203909	9.81422	-1.82179	1.13943	0.007527	0.030587	0.00447695	15	2.58413	0.002636	0.360784
19	232	2017	0.0365073	0.427113	10.8836	-1.28735	1.63142	0.005288	0.060717	0.0111567	126	2.10402	0.002212	0.430442
20	233	2017	0.0621358	0.901247	11.2809	-0.432801	2.45969	0.013528	0.050727	0.0570887	1072	2.25643	0.01356	0.508481
20	234	2017	0.0287334	0.420305	11.2523	-0.745949	2.41107	0.008743	0.034497	0.0152814	47	3.07552	0.002416	0.264602
20	235	2017	0.040042	0.901756	10.8769	-1.07941	1.59209	0.008458	0.026169	0.0284672	350	2.66101	0.00141	0.26947
20	236	2017	0.0399829	0.740109	10.6169	-1.21081	1.98607	0.007943	0.032481	0.0182489	98	3.03965	0.002193	0.346521
21	237	2017	0.0540757	0.420305	11.4084	-0.324546	2.96828	0.013954	0.026456	0.10883	1753	2.90466	0.006334	0.238487
21	238	2017	0.0287784	0.573999	11.0997	-1.17832	1.93868	0.008808	0.022844	0.0303245	83	2.6037	0.00163	0.411576
21	239	2017	0.0421577	1.48981	11.4161	-0.64722	2.29709	0.009646	0.014657	0.100241	107	2.67136	0.001851	0.131906
21	240	2017	0.0303666	1.48981	10.1951	-1.34019	1.78998	0.008689	0.013393	0.0318402	20	2.92259	0.001052	1.20433
21	241	2017	0.024069	0.420305	10.3269	-1.81918	1.5855	0.008215	0.027958	0.00040878	19	2.9464	0.001127	0.091559
22	242	2017	0.0943481	0.150465	11.341	-0.46799	2.6606	0.013353	0.084256	0.343094	7979	2.93987	0.018461	0.452222
22	243	2017	0.038858	0.340231	10.6342	-1.76357	1.74023	0.008702	0.021381	0.0114981	8	3.25696	0.002904	0.142857
22	244	2017	0.0422472	0.203909	11.211	-1.32346	2.27286	0.008333	0.02103	0.0311879	228	2.69224	0.002274	0.228464
22	245	2017	0.035464	0.289732	11.728	-1.49807	2.90275	0.010521	0.049036	0.0201518	200	3.09204	0.005017	0.20731
22	246	2017	0.0359432	0.150465	10.6264	-1.71261	2.83199	0.008486	0.042333	0.00861187	74	2.69892	0.003593	0.203288
22	247	2017	0.0417369	0.289732	10.7565	-0.922634	1.77977	0.009811	0.006426	0.00141476	44	3.02177	0.0009	0.172099
22	248	2017	0.0337661	0.201458	10.654	-1.92105	1.49121	0.007764	0.01402	0.00709801	132	3.03434	0.001115	1.37419
22	249	2017	0.0393266	0.421268	11.5728	-0.573229	2.98272	0.009161	0.00897	0.00391857	65	2.62478	0.001016	0.334178
22	250	2017	0.0348849	0.150465	10.4066	-2.28182	1.71103	0.007924	0.012959	0.00557935	8	2.65573	0.00084	0.638968
22	251	2017	0.0304858	0.201458	10.2177	-2.27184	1.31698	0.006555	0.013114	0.0325848	21	2.6049	0.001064	0.884393
23	252	2017	0.0584228	0.667025	11.2697	-0.606123	2.44382	0.014538	0.024912	0.0500286	907	2.85986	0.00562	0.379681
23	253	2017	0.0746449	0.633233	11.4189	-0.411898	3.00048	0.010894	0.007155	0.0887052	47	2.05055	0.002755	0.140426
23	254	2017	0.0305567	0.667025	10.8942	-1.67693	3.11085	0.012188	0.008581	0.124329	46	3.32369	0.000797	0.14164
23	255	2017	0.0338914	0.497916	10.3144	-1.83181	1.58645	0.010115	0.025986	0.0670611	49	3.48378	0.001624	0.21878
23	256	2017	0.0340756	0.633233	10.1972	-1.95504	1.64532	0.010231	0.005874	0.00297406	57	2.41336	0.000385	0.339552
23	257	2017	0.0394661	0.667025	10.3698	-1.83239	2.47999	0.009862	0.003394	0.00649993	37	1.84813	0.000304	0.308489
23	258	2017	0.0198607	0.340231	10.0996	-1.93987	2.57671	0.010441	0.020949	0.00752557	16	3.33931	0.001493	0.187059
23	259	2017	0.0312926	0.633233	10.603	-1.41151	2.68835	0.009069	0.000589	0.0094295	41	2.0603	6.7e-05	0.214744
23	260	2017	0.0377554	0.340231	10.9044	-1.61127	2.15057	0.010283	0.009956	0.00290945	19	3.38558	0.000626	0.082437
24	261	2017	0.0460139	1.20705	11.2601	-1.29276	2.5813	0.01057	0.026893	0.0255136	204	2.84569	0.004536	2.37833
25	262	2017	0.0482505	0.421268	11.2635	-0.655585	3.08436	0.013253	0.020942	0.149014	453	2.52013	0.003926	0.277789
25	263	2017	0.0405905	0.925928	11.2099	-1.39087	3.60398	0.009522	0.013936	0.0692921	109	2.18835	0.001713	0.184573
25	264	2017	0.0185038	1.04236	10.7349	-1.81237	2.55944	0.009551	0.008533	0.0121592	51	2.64853	0.000588	0.425629
26	265	2017	0.0546634	2.11236	11.2884	-0.13473	2.66119	0.01228	0.016173	0.16565	506	2.07568	0.005249	0.611869
26	266	2017	0.035088	2.16629	11.89	-0.241072	3.68807	0.015349	0.004008	0.00829919	76	2.05055	0.00228	0.198598
27	267	2017	0.437225	0.9028	11.7675	-0.227701	2.02995	0.013942	0.082836	0.731418	45970	2.57452	0.049546	1.12028
28	268	2017	0.128208	0.729005	11.6889	-0.350816	2.64191	0.011852	0.088109	0.411117	5820	1.85153	0.022915	0.657345
29	269	2017	0.360122	1.14458	11.7491	-0.127779	2.01339	0.010894	0.229459	0.976366	20582	2.24962	0.099718	0.851393
30	270	2017	0.156852	0.201458	11.0336	-0.65503	2.04873	0.008693	0.04114	0.224105	6061	2.54732	0.004932	0.514049
1	1	2018	0.0576633	0.731019	10.9281	-0.646124	2.60111	0.011714	0.061964	0.170882	1479	2.4496	0.006055	0.398502
1	2	2018	0.0284728	1.00481	11.3834	-0.549692	2.39627	0.00948	0.053388	0.0954878	694	2.22955	0.005536	0.378387
1	3	2018	0.0563497	0.813845	10.8663	-0.780571	2.78915	0.012359	0.038447	0.235516	602	2.57943	0.003634	0.459335
1	4	2018	0.0480275	0.683009	10.4993	-0.944656	2.43505	0.009901	0.087692	0.0443516	313	2.17607	0.005181	0.279825
1	5	2018	0.0587919	0.687651	10.2823	-1.20027	2.88117	0.009193	0.064104	0.0759237	234	2.33095	0.003001	0.249812
1	6	2018	0.0441628	0.731019	10.3436	-1.29974	2.49412	0.009201	0.054451	0.0943264	843	2.14651	0.003593	0.273896
1	7	2018	0.0403755	0.841981	10.4534	-1.27291	2.54754	0.008657	0.012637	0.0315491	102	2.70509	0.002607	0.328548
1	8	2018	0.0342752	0.813845	10.6329	-1.28299	2.90781	0.008966	0.009673	0.0154388	69	2.73563	0.000675	0.322002
1	9	2018	0.154705	0.731019	10.7906	-0.859694	3.00858	0.009074	0.05474	0.0972339	218	2.48065	0.003238	0.308625
1	10	2018	0.0481632	0.73834	11.0807	-0.538552	2.56757	0.010793	0.074622	0.153666	425	2.39757	0.00619	0.47792
1	11	2018	0.0536354	0.73834	10.4602	-1.13903	2.31762	0.010251	0.051601	0.155653	130	2.30017	0.002638	0.282501
2	12	2018	0.0429101	0.941972	11.3882	-0.373924	3.04761	0.016634	0.05395	0.280578	1600	1.99716	0.014888	0.501458
2	13	2018	0.0341499	0.841981	10.5153	-1.0262	2.64233	0.01057	0.022429	0.0292965	119	3.08046	0.002783	0.548583
2	14	2018	0.0272312	0.916363	10.8585	-0.765943	2.48847	0.008911	0.028954	0.00968671	42	2.23566	0.005309	0.31632
2	15	2018	0.0259353	0.687651	10.7693	-0.76481	2.37211	0.009239	0.024292	0.00451539	64	2.31755	0.003089	0.417414
2	16	2018	0.0353744	0.620482	10.9651	-0.600622	2.73437	0.008995	0.023448	0.0433605	53	2.37076	0.003748	0.377035
2	17	2018	0.0481292	0.849728	11.0007	-0.654107	2.44618	0.012021	0.015341	0.0028413	19	2.44719	0.001672	0.182989
2	18	2018	0.0427612	0.687651	10.6669	-0.7605	3.13687	0.011995	0.020311	0.0154936	92	2.45984	0.002125	0.345213
2	19	2018	0.0371667	0.344984	10.2481	-1.43142	2.41602	0.010288	0.03617	0.0512857	129	2.66622	0.002437	0.280502
2	20	2018	0.0400064	0.841981	10.3485	-1.34853	2.64165	0.009935	0.012246	0.0174873	46	3.41374	0.000928	0.311453
2	21	2018	0.0548242	0.344984	10.3756	-1.1192	2.17669	0.010554	0.021356	0.0137436	80	2.63903	0.001778	0.388152
2	22	2018	0.0347163	1.06622	10.5074	-0.852126	2.70344	0.009832	0.018551	0.00671983	32	3.02449	0.001612	0.302567
3	23	2018	0.0532612	0.547541	11.4407	-0.555364	3.06434	0.013439	0.014314	0.0404162	23	2.70884	0.002448	0.508837
3	24	2018	0.0507386	0.849728	11.5364	-0.937492	2.96811	0.010776	0.008067	0.055813	259	2.71907	0.001249	0.405119
3	25	2018	0.0282942	0.51871	11.3856	-0.983126	3.53501	0.010355	0.025086	0.0149698	16	2.29672	0.004554	0.302213
3	26	2018	0.0401391	0.820541	10.4862	-1.55053	3.74923	0.008145	0.005099	0.0386594	72	2.80761	0.00033	0.469796
3	27	2018	0.0289566	0.235973	10.6352	-1.60394	2.6807	0.009038	0.005299	0.0199925	36	2.31471	0.000405	0.437912
3	28	2018	0.0386879	0.389539	12.1089	-0.302339	4.55703	0.011948	0.001865	0.0220618	79	2.56077	0.000346	0.429677
3	29	2018	0.0247097	0.708845	10.8103	-1.65297	3.06868	0.008378	0.000979	0.151332	1881	2.24243	0.000128	0.430997
3	30	2018	0.0365984	0.547541	10.783	-1.56907	3.05907	0.006216	0.002671	0.302596	27	1.77092	0.000241	0.419868
3	31	2018	0.026563	0.547541	10.5028	-2.02435	3.55811	0.005429	0.004972	0.0151699	8	2.87988	0.000255	0.340877
4	32	2018	0.0641869	0.820541	11.2354	-0.292443	2.62481	0.010036	0.058009	0.157223	2928	2.66509	0.009109	0.554209
4	33	2018	0.0699301	1.33487	11.6041	-0.352486	2.69277	0.010007	0.044926	0.623198	2609	2.40568	0.007179	0.604077
4	34	2018	0.0550427	1.38693	10.7489	-0.605263	3.07713	0.007177	0.036921	0.16402	511	2.20729	0.004021	0.342737
4	35	2018	0.0484991	0.244588	10.8012	-0.852192	2.35487	0.007131	0.018543	0.0426671	135	2.27876	0.001913	0.296759
4	36	2018	0.0456712	0.635907	10.7979	-0.882998	2.50346	0.006877	0.017352	0.303416	61	2.13122	0.002386	0.220508
4	37	2018	0.0356812	0.635907	10.4398	-1.07992	2.37669	0.007649	0.015304	0.182546	150	1.93491	0.001149	0.455377
4	38	2018	0.0302644	1.33487	10.5767	-0.984652	2.55519	0.007856	0.029359	0.195699	205	2.11193	0.002246	0.450864
4	39	2018	0.0380805	1.33487	10.9204	-0.550598	3.04199	0.00691	0.04262	0.320503	88	2.21131	0.004229	0.402256
4	40	2018	0.0547181	0.820541	10.1401	-1.33105	2.545	0.007881	0.017866	0.0521717	170	2.05378	0.001511	0.352941
4	41	2018	0.0338627	1.00263	10.7668	-0.578563	2.80229	0.006959	0.03655	0.0557163	78	2.16648	0.001877	0.454425
4	42	2018	0.0425961	1.33487	11.3457	-0.415092	2.55745	0.009282	0.031684	0.139084	124	2.00789	0.010075	0.300554
4	43	2018	0.0373546	0.244588	10.0655	-1.40149	2.70852	0.007259	0.022487	0.0661752	37	2.28239	0.001457	0.352866
4	44	2018	0.0304967	1.00481	10.3739	-1.06295	1.81888	0.007021	0.026498	0.101788	23	2.39358	0.001792	0.309105
5	45	2018	0.0515804	0.235973	11.4686	-0.626449	2.82841	0.006553	0.036467	0.135785	2408	2.18894	0.056027	0.795966
5	46	2018	0.039495	0.244588	10.8865	-1.37384	2.21981	0.008009	0.01494	0.0363847	230	2.05383	0.001233	0.348917
5	47	2018	0.0161386	0.235973	10.294	-1.91448	2.333	0.007877	0.022181	0.0185173	49	1.94305	0.000602	0.391553
5	48	2018	0.0488034	0.474811	10.8754	-1.91642	2.28238	0.009527	0.022763	0.0267805	14	1.97273	0.001732	0.488024
5	49	2018	0.0257277	0.244588	10.5531	-1.50394	2.29324	0.010389	0.013836	0.0273903	55	2.16299	0.001095	0.471002
5	50	2018	0.0306996	0.495708	10.9337	-2.13186	2.0818	0.008864	0.006741	0.0215762	27	2.12312	0.000828	0.564202
5	51	2018	0.0241266	0.474811	10.818	-1.78166	2.4938	0.007722	0.01304	0.00871055	9	2.28661	0.000983	0.328358
5	52	2018	0.0266898	0.235973	10.3688	-1.88584	1.96897	0.007757	0.007376	0.0115078	19	2.37576	0.000704	0.533808
6	53	2018	0.0503946	0.235973	11.0988	-0.917588	2.48127	0.008615	0.017937	0.0334264	3635	2.23385	0.002278	0.649312
6	54	2018	0.0468273	0.507714	10.1762	-1.86369	1.99073	0.00836	0.01248	0.0192794	139	1.83544	0.000822	0.685403
6	55	2018	0.0345278	0.542686	10.3348	-1.55233	2.10593	0.007193	0.007678	0.0321473	19	1.30841	0.000854	0.370684
6	56	2018	0.0213737	0.564239	10.2713	-1.52219	2.07328	0.006638	0.006819	0.0536414	11	1.4959	0.001118	0.379966
6	57	2018	0.0259106	0.564239	10.478	-1.73317	2.43212	0.008354	0.006216	0.0213031	9	1.67342	0.000971	0.308157
6	58	2018	0.0324823	0.235973	11.539	-0.689655	3.28906	0.008903	0.012866	0.193479	281	2.57172	0.002319	0.319418
6	59	2018	0.034262	0.564239	10.079	-2.17019	2.59505	0.008967	0.003476	0.0190029	8	1.6775	0.000506	0.307826
6	60	2018	0.0473304	0.795976	10.5801	-1.88859	2.12604	0.008479	0.007125	0.049282	62	1.72485	0.000736	0.578704
6	61	2018	0.0442446	0.542686	10.3744	-1.23294	2.33812	0.007206	0.012601	0.00192759	13	1.88579	0.000187	0.229065
6	62	2018	0.0456929	0.795976	10.7831	-1.43072	2.50763	0.008037	0.00649	0.192532	64	1.76097	0.000512	0.508696
6	63	2018	0.0367392	0.567881	10.3607	-1.82862	2.30259	0.008149	0.002293	0.0730861	9	1.83108	0.000318	0.877973
6	64	2018	0.0143813	0.235973	10.1597	-1.9381	1.1286	0.006896	0.015026	0.0161722	36	1.7871	0.000717	0.484926
7	65	2018	0.116193	1.02186	11.9374	-0.041768	3.12754	0.014401	0.105814	0.33804	11016	2.34762	0.033216	0.688305
7	66	2018	0.0487635	0.691935	11.2505	-0.515191	2.60852	0.008129	0.088823	0.115044	1987	1.84478	0.007425	0.358898
7	67	2018	0.0857702	1.15187	11.9136	-0.059726	2.77937	0.009011	0.087374	0.322749	2855	1.92761	0.015627	0.52467
7	68	2018	0.0761247	0.989457	11.0241	-0.369528	3.16125	0.006397	0.072329	0.30304	2171	2.07077	0.019911	0.513694
7	69	2018	0.0555316	0.989457	11.0241	-0.582581	2.42195	0.008558	0.070125	0.227927	464	1.972	0.005909	0.409889
7	70	2018	0.0417603	0.989457	11.201	-0.677293	2.4219	0.007802	0.055932	0.0920602	393	2.10036	0.0047	0.31697
7	71	2018	0.0531484	1.02186	11.2383	-0.790698	2.64023	0.006826	0.048727	0.115166	1412	1.76332	0.004751	0.380855
7	72	2018	0.130946	0.989457	11.7031	-0.504921	2.48419	0.007541	0.06964	0.145188	1254	1.95736	0.014727	0.394864
7	73	2018	0.0607783	1.02186	11.7512	-0.303502	3.18772	0.009342	0.070573	0.193435	2812	1.98092	0.010008	0.412354
7	74	2018	0.0591732	0.989457	11.6081	-0.399154	2.83608	0.007137	0.086919	0.190839	1150	2.04779	0.019689	0.378471
7	75	2018	0.129749	0.798135	10.9314	-0.743143	2.45431	0.007197	0.069334	0.0866224	237	1.69968	0.005175	0.506497
7	76	2018	0.0959818	1.18266	12.0684	-0.042226	3.30201	0.009517	0.107413	0.540587	5019	1.85107	0.024275	0.476195
8	77	2018	0.129293	1.01115	11.8507	0.060987	2.63342	0.012399	0.045927	0.389702	10312	1.84292	0.016566	1.58089
8	78	2018	0.0863349	1.4177	11.7951	-0.144453	2.55581	0.009781	0.06143	0.801223	5361	1.78795	0.009088	0.807042
8	79	2018	0.0713719	1.09747	11.083	-0.467735	2.94848	0.008862	0.068456	0.251776	3325	2.04152	0.008865	0.45443
8	80	2018	0.0482057	1.80481	11.5508	-0.12716	2.78675	0.008841	0.085247	0.580954	2456	1.67557	0.017821	0.671898
8	81	2018	0.0850753	1.40574	11.4109	-0.325487	3.17731	0.007701	0.045876	0.326578	1881	1.71225	0.00814	0.536932
8	82	2018	0.113457	1.15756	11.5885	-0.104648	2.67183	0.008675	0.053992	0.415278	2976	1.78412	0.013898	0.483025
8	83	2018	0.0801533	1.33555	11.2041	-0.379782	3.05743	0.009383	0.04469	0.922559	1615	2.09333	0.007949	0.800973
8	84	2018	0.0703083	0.77223	11.1115	-1.02199	2.70097	0.007091	0.029169	0.238762	632	1.93781	0.002185	0.467198
8	85	2018	0.101552	1.42383	11.6306	-0.747915	2.87341	0.008323	0.066484	0.862619	508	1.67461	0.012432	0.551579
8	86	2018	0.0673405	1.15756	11.284	-0.416208	2.86378	0.007946	0.060199	0.358545	2579	2.01603	0.009448	0.484591
8	87	2018	0.0385111	0.77223	11.0605	-1.20085	2.76647	0.007224	0.01563	0.176696	399	2.13618	0.001101	0.41723
9	88	2018	0.072646	0.787592	11.4873	-0.343893	3.35743	0.011115	0.06623	0.260644	5614	2.03463	0.016015	0.414216
9	89	2018	0.0791811	0.787592	11.3861	-0.362362	3.19322	0.008161	0.064554	0.138778	2839	1.85951	0.008816	0.289483
9	90	2018	0.0457352	0.798135	10.8329	-0.661502	2.90982	0.0075	0.064527	0.057132	684	2.23998	0.004639	0.202404
9	91	2018	0.0354791	0.937012	10.3886	-0.844388	2.38735	0.007755	0.070499	0.0282041	422	2.54158	0.005052	0.170393
9	92	2018	0.0392557	1.2683	11.3229	-0.405584	2.93217	0.008302	0.056557	0.154576	1112	2.12103	0.00689	0.192346
9	93	2018	0.153932	0.742641	10.6911	-0.862994	2.59027	0.008651	0.079533	0.0482567	261	2.50757	0.007349	0.2455
9	94	2018	0.0481712	0.993693	11.2322	-0.738271	2.28486	0.00782	0.057172	0.337888	206	2.51099	0.00605	0.259929
9	95	2018	0.0413675	0.465989	10.6235	-1.14888	2.93515	0.007678	0.039001	0.0499445	596	2.40085	0.00287	0.182635
9	96	2018	0.0437998	0.954745	10.7909	-0.871915	3.11448	0.007471	0.015396	0.0928316	156	2.17991	0.001234	0.271295
9	97	2018	0.0348283	0.937012	10.6919	-0.711638	3.65297	0.007159	0.03359	0.113949	718	2.37907	0.002319	0.248385
9	98	2018	0.0466826	0.612554	9.97994	-1.12191	2.25449	0.006209	0.105851	0.0517964	503	2.54548	0.003912	0.210318
9	99	2018	0.04914	0.742641	10.2666	-1.26833	2.2649	0.00618	0.066103	0.0301356	312	2.52073	0.003105	0.223435
9	100	2018	0.0251269	0.465989	10.1936	-1.21599	1.98912	0.006887	0.038121	0.0417707	263	2.43081	0.007022	0.277838
9	101	2018	0.0527189	0.787592	10.755	-0.873222	2.47113	0.008281	0.083872	0.0737601	147	2.09967	0.00135	0.25394
9	102	2018	0.0285042	1.01115	10.8211	-0.636774	2.65226	0.006638	0.022659	0.0930033	710	2.28277	0.001699	0.201084
10	103	2018	0.0612419	0.637904	11.5331	-0.306878	2.65225	0.010937	0.057364	0.31419	2901	2.28939	0.014217	0.795904
10	104	2018	0.0951893	0.812239	11.6786	-0.167915	3.11031	0.016052	0.142857	1.2574	2205	2.42757	0.091471	0.917921
10	105	2018	0.0509137	0.89405	11.2558	-0.480769	1.74544	0.008376	0.087146	0.166508	156	2.06596	0.013655	0.602157
10	106	2018	0.0366035	0.77223	11.4231	-1.01525	2.56769	0.008513	0.012584	0.074501	114	2.09995	0.001085	0.345198
10	107	2018	0.0558763	0.637904	11.4888	-0.287944	3.47539	0.00979	0.068543	0.219792	3183	2.27408	0.013135	0.638855
10	108	2018	0.0565431	0.454247	11.7313	-0.675514	3.09032	0.008786	0.040425	0.17628	319	1.97943	0.050242	0.55142
10	109	2018	0.0503869	0.637904	11.1089	-1.14301	1.67034	0.008144	0.040425	0.0626307	145	2.04714	0.000932	0.435362
[truncated: 1,241 more rows]
